# Supplementary material for: 2-(2-Iodo­phen­yl)isoindoline-1,3-dione
Source: Acta Crystallogr Sect E Struct Rep Online. 2011 Mar 12;67(Pt 4):o857. doi: 10.1107/S1600536811006544 (PMC3099802; doi:10.1107/S1600536811006544)
Supplement: Supplementary file 1 [file e-67-0o857-sup1.cif]

##############################################################################
###                                                                        ###
###        Electronic paper (Acta Crystallographica Section E)             ###
###                                                                        ###
##############################################################################
#                                                                            #
# This CIF contains the data in a paper accepted for publication in Acta     #
# Crystallographica Section E. It conforms to the requirements of Notes      #
# for Authors for Section E, and has been peer reviewed under the auspices   #
# of the IUCr Commission on Journals.                                        #
#                                                                            #
# Full details of the Crystallographic Information File format               #
# are given in the paper "The Crystallographic Information File (CIF):       #
# a New Standard Archive File for Crystallography" by S. R. Hall, F. H.      #
# Allen and I. D. Brown [Acta Cryst. (1991), A47, 655-685].                  #
#                                                                            #
# The current version of the core CIF dictionary is obtainable from          #
# ftp://ftp.iucr.org/pub/cif_core.dic. The current version number is 2.4.    #
#                                                                            #
# Software is freely available for graphical display of the structure(s) in  #
# this CIF.  For information consult the CIF home page http://www.iucr.org/  #
# cif/home.html                                                              #
#                                                                            #
# This file may be used for bona fide research purposes within the           #
# scientific community so long as proper attribution is given to the journal # 
# article from which it was obtained.                                        #
#                                                                            #
##############################################################################
                                             
data_I
_audit_creation_method     SHELXL-97
_chemical_name_systematic
;
2-(2-Iodophenyl)isoindoline-1,3-dione
;
_chemical_name_common     ?
_chemical_formula_moiety     'C14 H8 I N O2'
_chemical_formula_sum     'C14 H8 I N O2'
_chemical_formula_iupac     'C14 H8 I N O2'
_chemical_formula_weight     349.11
_chemical_melting_point     455
_symmetry_cell_setting     monoclinic
_symmetry_space_group_name_H-M     'P 21/c'
_symmetry_space_group_name_Hall     '-P 2ybc'
loop_
    _symmetry_equiv_pos_as_xyz
    'x, y, z'
    '-x, y+1/2, -z+1/2'
    '-x, -y, -z'
    'x, -y-1/2, z-1/2'
_cell_length_a     11.5318(5)
_cell_length_b     8.0597(2)
_cell_length_c     15.6134(7)
_cell_angle_alpha     90.00
_cell_angle_beta     118.157(3)
_cell_angle_gamma     90.00
_cell_volume     1279.42(9)
_cell_formula_units_Z     4
_cell_measurement_reflns_used     26549
_cell_measurement_theta_min     1.84
_cell_measurement_theta_max     27.99
_cell_measurement_temperature     296
_cell_special_details     ?
_exptl_crystal_description     'prism'
_exptl_crystal_colour     'red'
_exptl_crystal_size_max     0.690
_exptl_crystal_size_mid     0.513
_exptl_crystal_size_min     0.280
_exptl_crystal_density_diffrn     1.812
_exptl_crystal_density_meas     ?
_exptl_crystal_density_method     'not measured'
_exptl_crystal_F_000     672
_exptl_absorpt_coefficient_mu     2.495
_exptl_absorpt_correction_type     integration
_exptl_absorpt_process_details     '(X-RED32; Stoe & Cie, 2002)'
_exptl_absorpt_correction_T_min     0.2909
_exptl_absorpt_correction_T_max     0.5904
_exptl_special_details
;
;
_diffrn_ambient_temperature     296
_diffrn_radiation_type     MoK\a
_diffrn_radiation_wavelength     0.71073
_diffrn_radiation_source     'fine-focus sealed tube'
_diffrn_radiation_monochromator     'plane graphite'
_diffrn_measurement_device_type     'Stoe IPDS 2'
_diffrn_measurement_method     'rotation method'
_diffrn_detector_area_resol_mean     ?
_diffrn_reflns_number     13075
_diffrn_reflns_av_R_equivalents     0.0327
_diffrn_reflns_av_sigmaI/netI     0.0157
_diffrn_reflns_theta_min     2.00
_diffrn_reflns_theta_max     26.00
_diffrn_reflns_theta_full     26.00
_diffrn_measured_fraction_theta_max     1.000
_diffrn_measured_fraction_theta_full     1.000
_diffrn_reflns_limit_h_min     -14
_diffrn_reflns_limit_h_max     14
_diffrn_reflns_limit_k_min     -9
_diffrn_reflns_limit_k_max     9
_diffrn_reflns_limit_l_min     -19
_diffrn_reflns_limit_l_max     19
_diffrn_standards_number     ?
_diffrn_standards_interval_count     ?
_diffrn_standards_interval_time     ?
_diffrn_standards_decay_%     ?
_refine_special_details
;
Refinement of <i>F</i>^2^ against ALL reflections. The weighted <i>R</i>-factor
<i>wR</i> and goodness of fit <i>S</i> are based on <i>F</i>^2^, conventional
<i>R</i>-factors <i>R</i> are based on <i>F</i>, with <i>F</i> set to zero for
negative <i>F</i>^2^. The threshold expression of <i>F</i>^2^ >
\s(<i>F</i>^2^) is used only for calculating <i>R</i>-factors(gt) <i>etc</i>.
and is not relevant to the choice of reflections for refinement.
<i>R</i>-factors based on <i>F</i>^2^ are statistically about twice as large
as those based on <i>F</i>, and <i>R</i>- factors based on ALL data will be
even larger.
;
_reflns_number_total     2517
_reflns_number_gt     2434
_reflns_threshold_expression     I>2sigma(I)
_refine_ls_structure_factor_coef     Fsqd
_refine_ls_matrix_type     full
_refine_ls_R_factor_all     0.0317
_refine_ls_R_factor_gt     0.0307
_refine_ls_wR_factor_gt     0.0771
_refine_ls_wR_factor_ref     0.0779
_refine_ls_goodness_of_fit_ref     1.109
_refine_ls_restrained_S_all     1.109
_refine_ls_number_reflns     2517
_refine_ls_number_parameters     163
_refine_ls_number_restraints     0
_refine_ls_hydrogen_treatment     constr
_refine_ls_weighting_scheme     calc
_refine_ls_weighting_details
         'calc w=1/[\s^2^(Fo^2^)+(0.0373P)^2^+1.3378P] where P=(Fo^2^+2Fc^2^)/3'
_atom_sites_solution_hydrogens     geom
_atom_sites_solution_primary     direct
_atom_sites_solution_secondary     difmap
_refine_ls_shift/su_max     0.002
_refine_ls_shift/su_mean     0.000
_refine_diff_density_max     0.824
_refine_diff_density_min     -1.046
_refine_ls_extinction_method     none
_refine_ls_extinction_coef     ?
loop_
    _atom_type_symbol
    _atom_type_description
    _atom_type_scat_dispersion_real
    _atom_type_scat_dispersion_imag
    _atom_type_scat_source
    'C' 'C' 0.0033 0.0016
                         'International Tables Vol C Tables 4.2.6.8 and 6.1.1.4'
    'H' 'H' 0.0000 0.0000
                         'International Tables Vol C Tables 4.2.6.8 and 6.1.1.4'
    'I' 'I' -0.4742 1.8119
                         'International Tables Vol C Tables 4.2.6.8 and 6.1.1.4'
    'N' 'N' 0.0061 0.0033
                         'International Tables Vol C Tables 4.2.6.8 and 6.1.1.4'
    'O' 'O' 0.0106 0.0060
                         'International Tables Vol C Tables 4.2.6.8 and 6.1.1.4'
_computing_data_collection     'X-AREA (Stoe & Cie, 2002)'
_computing_cell_refinement     'X-AREA (Stoe & Cie, 2002)'
_computing_data_reduction     'X-RED32 (Stoe & Cie, 2002)'
_computing_structure_solution
                         'WinGX (Farrugia, 1999) and SHELXS97 (Sheldrick, 2008)'
_computing_structure_refinement
                         'WinGX (Farrugia, 1999) and SHELXL97 (Sheldrick, 2008)'
_computing_molecular_graphics     'ORTEP-3 for Windows (Farrugia, 1997)'
_computing_publication_material
                                'WinGX (Farrugia, 1999) and PLATON (Spek, 2009)'
loop_
    _atom_site_type_symbol
    _atom_site_label
    _atom_site_fract_x
    _atom_site_fract_y
    _atom_site_fract_z
    _atom_site_U_iso_or_equiv
    _atom_site_adp_type
    _atom_site_calc_flag
    _atom_site_refinement_flags
    _atom_site_occupancy
    _atom_site_disorder_assembly
    _atom_site_disorder_group
    C C1 0.6644(3) 0.2407(4) 0.1170(2) 0.0391(6) Uani d . 1 . .
    C C2 0.6487(3) 0.3409(4) 0.1906(2) 0.0388(6) Uani d . 1 . .
    C C3 0.5850(3) 0.4891(4) 0.1819(2) 0.0500(7) Uani d . 1 . .
    H H3 0.5418 0.5438 0.1225 0.060 Uiso calc R 1 . .
    C C4 0.5880(4) 0.5537(5) 0.2652(3) 0.0581(8) Uani d . 1 . .
    H H4 0.5485 0.6557 0.2622 0.070 Uiso calc R 1 . .
    C C5 0.6482(4) 0.4699(5) 0.3524(3) 0.0588(9) Uani d . 1 . .
    H H5 0.6469 0.5156 0.4066 0.071 Uiso calc R 1 . .
    C C6 0.7105(4) 0.3194(4) 0.3610(2) 0.0535(8) Uani d . 1 . .
    H H6 0.7506 0.2624 0.4197 0.064 Uiso calc R 1 . .
    C C7 0.7105(3) 0.2578(4) 0.2786(2) 0.0405(6) Uani d . 1 . .
    C C8 0.7669(3) 0.1017(4) 0.2642(2) 0.0445(6) Uani d . 1 . .
    C C9 0.7720(3) -0.0319(3) 0.12144(19) 0.0392(6) Uani d . 1 . .
    C C10 0.8848(3) -0.0215(4) 0.1120(2) 0.0425(6) Uani d . 1 . .
    C C11 0.9183(4) -0.1504(5) 0.0691(2) 0.0540(8) Uani d . 1 . .
    H H11 0.9939 -0.1433 0.0621 0.065 Uiso calc R 1 . .
    C C12 0.8393(5) -0.2892(4) 0.0369(3) 0.0630(10) Uani d . 1 . .
    H H12 0.8621 -0.3762 0.0087 0.076 Uiso calc R 1 . .
    C C13 0.7274(5) -0.2994(4) 0.0464(3) 0.0627(10) Uani d . 1 . .
    H H13 0.6744 -0.3933 0.0243 0.075 Uiso calc R 1 . .
    C C14 0.6924(4) -0.1705(4) 0.0887(3) 0.0527(8) Uani d . 1 . .
    H H14 0.6162 -0.1774 0.0949 0.063 Uiso calc R 1 . .
    I I1 1.00579(2) 0.18859(3) 0.158933(17) 0.06096(11) Uani d . 1 . .
    N N1 0.7345(2) 0.0987(3) 0.16550(16) 0.0399(5) Uani d . 1 . .
    O O1 0.6253(2) 0.2689(3) 0.03201(15) 0.0534(5) Uani d . 1 . .
    O O2 0.8266(3) -0.0042(3) 0.32190(18) 0.0722(8) Uani d . 1 . .
loop_
    _atom_site_aniso_label
    _atom_site_aniso_U_11
    _atom_site_aniso_U_22
    _atom_site_aniso_U_33
    _atom_site_aniso_U_12
    _atom_site_aniso_U_13
    _atom_site_aniso_U_23
    C1 0.0420(14) 0.0404(14) 0.0373(14) 0.0006(12) 0.0207(12) 0.0023(12)
    C2 0.0407(14) 0.0423(14) 0.0353(13) 0.0008(11) 0.0196(12) 0.0009(11)
    C3 0.0539(17) 0.0491(17) 0.0505(16) 0.0086(14) 0.0277(14) 0.0063(14)
    C4 0.060(2) 0.0550(19) 0.065(2) 0.0098(16) 0.0335(17) -0.0071(16)
    C5 0.0586(19) 0.071(2) 0.0498(17) 0.0052(17) 0.0283(16) -0.0170(16)
    C6 0.0536(18) 0.070(2) 0.0362(15) 0.0082(15) 0.0204(14) -0.0010(14)
    C7 0.0411(14) 0.0462(15) 0.0354(13) 0.0040(12) 0.0192(12) 0.0000(12)
    C8 0.0501(16) 0.0492(17) 0.0353(13) 0.0087(13) 0.0211(12) 0.0053(12)
    C9 0.0462(15) 0.0376(14) 0.0340(13) 0.0001(11) 0.0191(12) -0.0003(11)
    C10 0.0453(15) 0.0443(15) 0.0374(14) -0.0020(12) 0.0191(12) -0.0035(12)
    C11 0.0600(19) 0.0583(19) 0.0499(17) 0.0068(16) 0.0309(16) -0.0063(15)
    C12 0.089(3) 0.0476(18) 0.058(2) 0.0041(17) 0.039(2) -0.0110(15)
    C13 0.087(3) 0.0417(17) 0.061(2) -0.0143(17) 0.037(2) -0.0098(15)
    C14 0.064(2) 0.0464(17) 0.0532(18) -0.0091(14) 0.0324(16) -0.0014(14)
    I1 0.05713(16) 0.06921(18) 0.05964(17) -0.02284(10) 0.03011(12) -0.02193(10)
    N1 0.0480(13) 0.0408(12) 0.0341(11) 0.0045(10) 0.0222(10) 0.0021(9)
    O1 0.0687(15) 0.0578(13) 0.0354(11) 0.0109(11) 0.0259(11) 0.0079(10)
    O2 0.102(2) 0.0705(16) 0.0473(13) 0.0420(16) 0.0381(14) 0.0217(12)
_geom_special_details
;
All e.s.d.'s (except the e.s.d. in the dihedral angle between two l.s. planes)
are estimated using the full covariance matrix. The cell e.s.d.'s are taken
into account individually in the estimation of e.s.d.'s in distances, angles
and torsion angles; correlations between e.s.d.'s in cell parameters are only
used when they are defined by crystal symmetry. An approximate (isotropic)
treatment of cell e.s.d.'s is used for estimating e.s.d.'s involving l.s.
planes.
;
loop_
    _geom_bond_atom_site_label_1
    _geom_bond_atom_site_label_2
    _geom_bond_site_symmetry_2
    _geom_bond_distance
    _geom_bond_publ_flag
    C1 O1 . 1.204(3) ?
    C1 N1 . 1.399(4) ?
    C1 C2 . 1.485(4) ?
    C2 C3 . 1.374(4) ?
    C2 C7 . 1.385(4) ?
    C3 C4 . 1.387(5) ?
    C3 H3 . 0.9300 ?
    C4 C5 . 1.377(5) ?
    C4 H4 . 0.9300 ?
    C5 C6 . 1.384(5) ?
    C5 H5 . 0.9300 ?
    C6 C7 . 1.379(4) ?
    C6 H6 . 0.9300 ?
    C7 C8 . 1.481(4) ?
    C8 O2 . 1.196(4) ?
    C8 N1 . 1.403(3) ?
    C9 C10 . 1.379(4) ?
    C9 C14 . 1.382(4) ?
    C9 N1 . 1.432(4) ?
    C10 C11 . 1.385(4) ?
    C10 I1 . 2.094(3) ?
    C11 C12 . 1.379(5) ?
    C11 H11 . 0.9300 ?
    C12 C13 . 1.369(6) ?
    C12 H12 . 0.9300 ?
    C13 C14 . 1.390(5) ?
    C13 H13 . 0.9300 ?
    C14 H14 . 0.9300 ?
loop_
    _geom_angle_atom_site_label_1
    _geom_angle_atom_site_label_2
    _geom_angle_atom_site_label_3
    _geom_angle_site_symmetry_1
    _geom_angle_site_symmetry_3
    _geom_angle
    _geom_angle_publ_flag
    O1 C1 N1 . . 124.8(3) ?
    O1 C1 C2 . . 129.2(3) ?
    N1 C1 C2 . . 106.0(2) ?
    C3 C2 C7 . . 121.3(3) ?
    C3 C2 C1 . . 130.5(3) ?
    C7 C2 C1 . . 108.1(2) ?
    C2 C3 C4 . . 117.2(3) ?
    C2 C3 H3 . . 121.4 ?
    C4 C3 H3 . . 121.4 ?
    C5 C4 C3 . . 121.4(3) ?
    C5 C4 H4 . . 119.3 ?
    C3 C4 H4 . . 119.3 ?
    C4 C5 C6 . . 121.5(3) ?
    C4 C5 H5 . . 119.3 ?
    C6 C5 H5 . . 119.3 ?
    C7 C6 C5 . . 117.0(3) ?
    C7 C6 H6 . . 121.5 ?
    C5 C6 H6 . . 121.5 ?
    C6 C7 C2 . . 121.6(3) ?
    C6 C7 C8 . . 129.9(3) ?
    C2 C7 C8 . . 108.5(2) ?
    O2 C8 N1 . . 125.1(3) ?
    O2 C8 C7 . . 129.0(3) ?
    N1 C8 C7 . . 105.8(2) ?
    C10 C9 C14 . . 120.4(3) ?
    C10 C9 N1 . . 121.4(3) ?
    C14 C9 N1 . . 118.2(3) ?
    C9 C10 C11 . . 119.9(3) ?
    C9 C10 I1 . . 121.2(2) ?
    C11 C10 I1 . . 118.9(2) ?
    C12 C11 C10 . . 119.8(3) ?
    C12 C11 H11 . . 120.1 ?
    C10 C11 H11 . . 120.1 ?
    C13 C12 C11 . . 120.2(3) ?
    C13 C12 H12 . . 119.9 ?
    C11 C12 H12 . . 119.9 ?
    C12 C13 C14 . . 120.4(3) ?
    C12 C13 H13 . . 119.8 ?
    C14 C13 H13 . . 119.8 ?
    C9 C14 C13 . . 119.2(3) ?
    C9 C14 H14 . . 120.4 ?
    C13 C14 H14 . . 120.4 ?
    C1 N1 C8 . . 111.5(2) ?
    C1 N1 C9 . . 124.7(2) ?
    C8 N1 C9 . . 123.7(2) ?
loop_
    _geom_torsion_atom_site_label_1
    _geom_torsion_atom_site_label_2
    _geom_torsion_atom_site_label_3
    _geom_torsion_atom_site_label_4
    _geom_torsion_site_symmetry_1
    _geom_torsion_site_symmetry_2
    _geom_torsion_site_symmetry_3
    _geom_torsion_site_symmetry_4
    _geom_torsion
    _geom_torsion_publ_flag
    O1 C1 C2 C3 . . . . 1.0(6) ?
    N1 C1 C2 C3 . . . . -178.1(3) ?
    O1 C1 C2 C7 . . . . 180.0(3) ?
    N1 C1 C2 C7 . . . . 0.9(3) ?
    C7 C2 C3 C4 . . . . 1.5(5) ?
    C1 C2 C3 C4 . . . . -179.7(3) ?
    C2 C3 C4 C5 . . . . -2.2(5) ?
    C3 C4 C5 C6 . . . . 1.3(6) ?
    C4 C5 C6 C7 . . . . 0.5(6) ?
    C5 C6 C7 C2 . . . . -1.2(5) ?
    C5 C6 C7 C8 . . . . -179.4(3) ?
    C3 C2 C7 C6 . . . . 0.3(5) ?
    C1 C2 C7 C6 . . . . -178.8(3) ?
    C3 C2 C7 C8 . . . . 178.8(3) ?
    C1 C2 C7 C8 . . . . -0.3(3) ?
    C6 C7 C8 O2 . . . . -1.0(6) ?
    C2 C7 C8 O2 . . . . -179.4(4) ?
    C6 C7 C8 N1 . . . . 178.0(3) ?
    C2 C7 C8 N1 . . . . -0.4(3) ?
    C14 C9 C10 C11 . . . . 0.3(4) ?
    N1 C9 C10 C11 . . . . 179.9(3) ?
    C14 C9 C10 I1 . . . . 179.0(2) ?
    N1 C9 C10 I1 . . . . -1.4(4) ?
    C9 C10 C11 C12 . . . . -0.6(5) ?
    I1 C10 C11 C12 . . . . -179.4(3) ?
    C10 C11 C12 C13 . . . . 0.6(6) ?
    C11 C12 C13 C14 . . . . -0.2(6) ?
    C10 C9 C14 C13 . . . . 0.1(5) ?
    N1 C9 C14 C13 . . . . -179.5(3) ?
    C12 C13 C14 C9 . . . . -0.2(6) ?
    O1 C1 N1 C8 . . . . 179.7(3) ?
    C2 C1 N1 C8 . . . . -1.2(3) ?
    O1 C1 N1 C9 . . . . 1.3(5) ?
    C2 C1 N1 C9 . . . . -179.6(3) ?
    O2 C8 N1 C1 . . . . -180.0(3) ?
    C7 C8 N1 C1 . . . . 1.0(3) ?
    O2 C8 N1 C9 . . . . -1.5(5) ?
    C7 C8 N1 C9 . . . . 179.4(3) ?
    C10 C9 N1 C1 . . . . 84.2(4) ?
    C14 C9 N1 C1 . . . . -96.2(3) ?
    C10 C9 N1 C8 . . . . -94.1(4) ?
    C14 C9 N1 C8 . . . . 85.6(4) ?
data_global
_journal_date_recd_electronic     2011-02-18
_journal_date_accepted     2011-02-21
_journal_name_full     'Acta Crystallographica, Section E'
_journal_year     2011
_journal_volume     67
_journal_issue      4
_journal_page_first     o857
_journal_page_last     o857
_journal_paper_category     QO
_journal_coeditor_code     LW2057
_publ_contact_author
;
      G\"une\,s Demirta\,s
      Ondokuz May\?is University
      Arts and Sciences Faculty
      Department of Physics
      55139-Samsun
      Turkey
;
_publ_contact_author_email     gunesd@omu.edu.tr
_publ_contact_author_fax     903624576081
_publ_contact_author_phone     903623121919
_publ_section_title
;
2-(2-Iodophenyl)isoindoline-1,3-dione
;
loop_
    _publ_author_name
    _publ_author_footnote
    _publ_author_address
    'Demirta\,s, G\"une\,s' .
;
Ondokuz May\?is University
Arts and Sciences Faculty
Department of Physics
55139 Samsun
Turkey
;
    'Dege, Necmi' .
;
Ondokuz May\?is University
Arts and Sciences Faculty
Department of Physics
55139 Samsun
Turkey
;
    'Alaman A\(gar, Ay\,sen' .
;
Ondokuz May\?is University
Arts and Sciences Faculty
Department of Chemistry
55139 Samsun
Turkey
;
    'B\"uy\"ukg\"ung\"or, Orhan' .
;
Ondokuz May\?is University
Arts and Sciences Faculty
Department of Physics
55139 Samsun
Turkey
;
