# Supplementary material for: 2-(2-Iodo­phen­yl)isoindoline-1,3-dione
Source: Acta Crystallogr Sect E Struct Rep Online. 2011 Mar 12;67(Pt 4):o857. doi: 10.1107/S1600536811006544 (PMC3099802; doi:10.1107/S1600536811006544)
Supplement: Supplementary file 2 [file e-67-0o857-Isup2.hkl]

#
# h,k,l, Fc-squared, Fo-squared, sigma(Fo-squared) and status flag
#
data_I
_shelx_title ' necmi38 in P 21/c'
_shelx_refln_list_code          4
_shelx_F_calc_maximum      222.64
_exptl_crystal_F_000       672.00
_reflns_d_resolution_high  0.8107
 
loop_
 _symmetry_equiv_pos_as_xyz
 'x, y, z'
 '-x, y+1/2, -z+1/2'
 '-x, -y, -z'
 'x, -y-1/2, z-1/2'
 
_cell_length_a    11.5318
_cell_length_b     8.0597
_cell_length_c    15.6134
_cell_angle_alpha  90.000
_cell_angle_beta  118.157
_cell_angle_gamma  90.000
 
_shelx_F_squared_multiplier     1.000
 
loop_
 _refln_index_h
 _refln_index_k
 _refln_index_l
 _refln_F_squared_calc
 _refln_F_squared_meas
 _refln_F_squared_sigma
 _refln_observed_status
   1   0   0    19544.45    19130.44    601.36 o
   2   0   0     2082.43     2223.45     47.72 o
   3   0   0    49568.80    42871.58    859.07 o
   4   0   0    12213.40    12468.28     51.74 o
   5   0   0    11881.26    11683.96     38.95 o
   6   0   0     7558.68     7356.04     70.90 o
   7   0   0     6596.62     6619.41    116.73 o
   8   0   0     4466.19     4400.09     89.64 o
   9   0   0     2154.19     2078.86     27.14 o
  10   0   0     1185.59     1161.22     13.36 o
  11   0   0      745.66      696.27      8.83 o
  12   0   0      418.23      377.18     12.04 o
   1   1   0     1586.89     1841.19     29.90 o
   2   1   0     9162.88     9669.73    259.35 o
   3   1   0     1330.02     1441.73     38.60 o
   4   1   0       91.49      148.49      8.21 o
   5   1   0      845.93      910.70     11.29 o
   6   1   0       50.37       51.60      2.28 o
   7   1   0      382.08      383.34      3.88 o
   8   1   0      324.69      345.21      4.19 o
   9   1   0       14.63       18.15      1.89 o
  10   1   0      161.21      173.41      2.26 o
  11   1   0       79.54       87.00      2.71 o
  12   1   0       10.94       17.72      2.28 o
   0   2   0    16954.50    14590.00    395.78 o
   1   2   0    10680.54     9863.00    148.44 o
   2   2   0     7255.35     6807.51    134.78 o
   3   2   0    26596.40    23720.31    777.55 o
   4   2   0     8562.93     8297.00    214.27 o
   5   2   0     1993.33     1826.86     53.27 o
   6   2   0     6603.20     6721.75    169.86 o
   7   2   0     2874.68     2876.82     26.88 o
   8   2   0     1405.71     1408.54     42.93 o
   9   2   0      548.14      535.65      6.34 o
  10   2   0      663.79      664.94      4.88 o
  11   2   0      614.61      558.06      8.52 o
  12   2   0      115.73       91.82      2.30 o
   1   3   0      209.13      267.22      3.76 o
   2   3   0      646.31      659.70     12.92 o
   3   3   0     1214.16     1369.43     32.75 o
   4   3   0      211.97      261.31      6.36 o
   5   3   0       28.55       32.17      2.02 o
   6   3   0      161.20      187.48      4.33 o
   7   3   0       80.54       91.84      3.73 o
   8   3   0        4.66        7.42      2.53 o
   9   3   0        7.68        8.76      1.90 o
  10   3   0       39.70       41.81      2.33 o
  11   3   0       65.32       63.37      2.18 o
   0   4   0     2573.85     2559.45     39.79 o
   1   4   0      161.35      235.38      3.86 o
   2   4   0       24.16       48.67      1.48 o
   3   4   0        1.07        4.00      1.67 o
   4   4   0      504.10      604.98     13.75 o
   5   4   0      227.68      202.48      5.68 o
   6   4   0      225.64      209.71      6.70 o
   7   4   0      125.02      110.45      2.94 o
   8   4   0       15.41       20.97      5.49 o
   9   4   0       26.33       24.07      2.66 o
  10   4   0       64.24       56.17      2.33 o
  11   4   0        4.34        5.44      2.32 o
   1   5   0      171.11      158.07      2.60 o
   2   5   0       26.42       35.16      1.51 o
   3   5   0      406.69      442.23      6.49 o
   4   5   0     1322.60     1334.85     21.46 o
   5   5   0      166.58      173.70      6.63 o
   6   5   0      221.24      236.32      3.98 o
   7   5   0      517.47      535.22     12.26 o
   8   5   0      329.63      350.25      5.63 o
   9   5   0      164.82      179.37      3.37 o
  10   5   0       86.42       81.28      2.34 o
   0   6   0     2656.80     2648.70     22.29 o
   1   6   0     2328.28     2225.98     28.44 o
   2   6   0     1897.13     1860.59     30.22 o
   3   6   0      869.51      846.70     11.25 o
   4   6   0      532.26      525.84      9.33 o
   5   6   0      703.69      724.33     13.25 o
   6   6   0      720.57      741.13     18.93 o
   7   6   0      349.14      367.06      8.79 o
   8   6   0      134.91      144.66      2.51 o
   9   6   0      206.17      209.15      5.73 o
  10   6   0      102.27       99.58      3.25 o
   1   7   0      711.10      709.07     11.51 o
   2   7   0       27.97       30.96      1.49 o
   3   7   0       11.03       14.35      1.58 o
   4   7   0      112.89      107.18      1.82 o
   5   7   0      346.88      317.37      7.09 o
   6   7   0       85.50       82.26      2.20 o
   7   7   0       26.76       29.37      1.85 o
   8   7   0       84.04       78.53      3.23 o
   0   8   0      511.33      574.80     51.81 o
   1   8   0      791.62      791.78     12.61 o
   2   8   0      775.61      744.95     10.59 o
   3   8   0      707.07      728.15     12.01 o
   4   8   0      816.52      807.17     13.15 o
   5   8   0      428.82      411.01     10.12 o
   6   8   0      327.87      323.51      7.32 o
   7   8   0      356.57      350.91     11.55 o
   1   9   0        2.93        5.22      1.95 o
   2   9   0       72.45       61.84      2.07 o
   3   9   0        3.92        4.07      1.53 o
   4   9   0        7.49       10.44      1.69 o
   5   9   0       25.62       23.73      2.38 o
 -12   1   1       91.65       97.31      2.31 o
 -11   1   1       87.41       96.95      2.10 o
 -10   1   1      263.68      287.53      6.41 o
  -9   1   1      365.93      370.88      3.17 o
  -8   1   1     1107.43     1155.68     11.57 o
  -7   1   1      656.31      716.38      6.40 o
  -6   1   1      612.40      647.43      5.79 o
  -5   1   1       19.44       14.22      2.49 o
  -4   1   1     2197.24     2349.43     50.39 o
  -3   1   1    15137.89    15266.58    589.67 o
  -2   1   1     4642.34     5048.94    146.05 o
  -1   1   1      551.84      590.74      9.80 o
   0   1   1     6300.27     6602.68    183.41 o
   1   1   1     6170.08     6620.96    167.70 o
   2   1   1     9722.40    10572.15    224.65 o
   3   1   1      201.27      258.64      5.00 o
   4   1   1      249.26      262.28      2.87 o
   5   1   1       14.54       20.56      2.64 o
   6   1   1       40.06       53.21      2.30 o
   7   1   1       23.14       38.85      3.27 o
   8   1   1        0.04        5.45      2.04 o
   9   1   1       77.66       83.24      3.03 o
  10   1   1        0.22        4.17      1.95 o
  11   1   1        0.03        1.86      2.16 o
  12   1   1       19.70       24.40      2.04 o
 -12   2   1       86.16       76.40      2.64 o
 -11   2   1       18.93       19.95      1.90 o
 -10   2   1       42.86       58.86      6.37 o
  -9   2   1      309.60      323.33      4.10 o
  -8   2   1     1498.11     1561.82     14.41 o
  -7   2   1     1576.04     1630.28     11.77 o
  -6   2   1      217.34      241.00      5.21 o
  -5   2   1     4468.20     4730.53    129.09 o
  -4   2   1     6226.37     6425.46    170.36 o
  -3   2   1      497.84      528.60     17.47 o
  -2   2   1     6265.35     6685.51    133.85 o
  -1   2   1    10171.86    10255.90    117.83 o
   0   2   1     9193.98     9097.19     81.26 o
   1   2   1     8795.04     8915.00    129.14 o
   2   2   1     7898.27     7997.19    161.64 o
   3   2   1     8528.69     8587.56    145.22 o
   4   2   1    10798.72    11350.32    262.97 o
   5   2   1     5160.61     5373.76    112.08 o
   6   2   1     2474.56     2557.45     35.42 o
   7   2   1     2734.87     2899.82     55.90 o
   8   2   1     1139.75     1189.11      9.96 o
   9   2   1      578.92      604.37      6.19 o
  10   2   1      547.88      561.95      3.27 o
  11   2   1      204.44      189.45      6.21 o
 -12   3   1      431.17      388.51      4.03 o
 -11   3   1      581.10      553.74      6.29 o
 -10   3   1      910.71      917.13      7.84 o
  -9   3   1     1268.47     1328.66      7.26 o
  -8   3   1      743.25      779.18      8.46 o
  -7   3   1     3805.95     3943.69     44.14 o
  -6   3   1     2638.04     2650.74     67.95 o
  -5   3   1     1842.95     1753.60     54.25 o
  -4   3   1     6020.65     6116.71    163.19 o
  -3   3   1     3743.20     3683.84     85.53 o
  -2   3   1    13531.61    12914.88    174.60 o
  -1   3   1     8810.50     8713.84     90.84 o
   0   3   1     3915.98     3942.17     33.97 o
   1   3   1     2030.54     1953.17     16.26 o
   2   3   1     1158.37     1145.55     18.11 o
   3   3   1     4025.31     4197.68     74.87 o
   4   3   1     1740.36     1753.97     48.97 o
   5   3   1      779.11      813.44     21.33 o
   6   3   1      288.30      306.22      5.35 o
   7   3   1      187.87      200.72     10.69 o
   8   3   1        4.73        7.16      1.95 o
   9   3   1       31.78       36.55      2.33 o
  10   3   1       79.16       78.95      2.71 o
  11   3   1        3.97        5.63      3.07 o
 -11   4   1      151.42      149.65      2.88 o
 -10   4   1      373.20      384.25      6.14 o
  -9   4   1      814.71      866.55     17.73 o
  -8   4   1     1234.59     1305.78     24.95 o
  -7   4   1      887.73      910.27     16.28 o
  -6   4   1     2074.58     2064.48     44.78 o
  -5   4   1     4832.90     4791.43    106.79 o
  -4   4   1     2991.08     2867.45     71.17 o
  -3   4   1     2268.50     2034.03     40.21 o
  -2   4   1    12161.50    11793.16    141.07 o
  -1   4   1    11935.92    11185.82    113.17 o
   0   4   1     4932.08     4638.20     46.40 o
   1   4   1     9635.78     9316.73    138.02 o
   2   4   1     6377.45     6089.82     91.27 o
   3   4   1     6218.94     5946.57    132.10 o
   4   4   1     6734.40     6805.29    178.22 o
   5   4   1     4374.08     4338.00     99.71 o
   6   4   1     4556.33     4581.86     98.82 o
   7   4   1     1926.08     1986.37     42.17 o
   8   4   1     1167.47     1221.70     27.07 o
   9   4   1     1232.99     1234.53      9.81 o
  10   4   1      471.33      479.88      5.93 o
  11   4   1      299.35      279.10      5.06 o
 -11   5   1       63.62       59.51      2.48 o
 -10   5   1      316.49      297.28      2.90 o
  -9   5   1      872.62      845.54     16.38 o
  -8   5   1      648.93      622.77     14.79 o
  -7   5   1      321.75      300.04      6.54 o
  -6   5   1     1011.45      974.98     24.51 o
  -5   5   1     1606.27     1574.44     34.14 o
  -4   5   1     2022.90     1912.84     32.45 o
  -3   5   1     1433.01     1386.55     23.68 o
  -2   5   1      832.01      753.02     10.45 o
  -1   5   1     3602.68     3637.58     46.27 o
   0   5   1     1092.88     1074.62     13.89 o
   1   5   1      853.46      768.41     10.82 o
   2   5   1     3603.54     3703.34     57.94 o
   3   5   1     2271.31     2292.35     30.29 o
   4   5   1      643.66      645.57     13.34 o
   5   5   1       52.37       61.58      1.89 o
   6   5   1      509.84      544.73      8.54 o
   7   5   1      416.83      449.37      7.80 o
   8   5   1       91.64      109.57      5.61 o
   9   5   1      222.66      234.07      4.68 o
  10   5   1      133.19      129.24      2.49 o
 -10   6   1      126.57      120.81      3.35 o
  -9   6   1      188.66      190.68      2.50 o
  -8   6   1      394.74      403.82      9.82 o
  -7   6   1     1102.73     1100.21     22.80 o
  -6   6   1      857.37      854.89     16.10 o
  -5   6   1      839.43      890.35     13.33 o
  -4   6   1      852.51      831.69     14.14 o
  -3   6   1     1127.28     1125.21     17.02 o
  -2   6   1     2666.35     2697.42     36.94 o
  -1   6   1     1498.05     1492.63     20.17 o
   0   6   1      643.32      625.16     13.42 o
   1   6   1      993.74      969.62     10.51 o
   2   6   1     1931.25     1914.19     27.24 o
   3   6   1     1212.28     1163.95     17.88 o
   4   6   1      294.66      300.79      4.21 o
   5   6   1      695.73      684.20     12.05 o
   6   6   1      757.70      721.24     10.47 o
   7   6   1      251.74      256.56      5.78 o
   8   6   1      140.10      133.52      2.91 o
   9   6   1      161.09      154.65      5.07 o
  -9   7   1        2.26        5.68      2.08 o
  -8   7   1        2.66        4.37      1.82 o
  -7   7   1        5.29       10.76      1.62 o
  -6   7   1        0.63        6.66      1.67 o
  -5   7   1       26.76       25.48      1.72 o
  -4   7   1       19.15       24.60      1.50 o
  -3   7   1       42.64       51.20      1.77 o
  -2   7   1      322.60      337.12      4.63 o
  -1   7   1       72.81       93.91      3.71 o
   0   7   1        4.33        7.44      1.43 o
   1   7   1       47.95       52.72      1.93 o
   2   7   1       65.36       82.57      1.72 o
   3   7   1      229.42      244.65      5.12 o
   4   7   1      426.53      433.16      5.94 o
   5   7   1      384.50      394.34      6.23 o
   6   7   1      330.74      321.53      5.92 o
   7   7   1      190.98      201.95      4.86 o
   8   7   1       80.65       84.05      2.78 o
  -7   8   1        7.24       14.06      1.82 o
  -6   8   1        1.05        4.74      1.75 o
  -5   8   1       57.41       69.25      2.07 o
  -4   8   1       99.13      115.54      2.15 o
  -3   8   1       28.75       38.99      1.47 o
  -2   8   1        3.73        1.83      1.35 o
  -1   8   1      143.97      177.28      2.23 o
   0   8   1      288.59      322.50      4.44 o
   1   8   1      139.35      106.22      2.41 o
   2   8   1      240.51      199.14      3.52 o
   3   8   1        3.51       10.21      1.67 o
   4   8   1       14.85       15.71      2.31 o
   5   8   1       20.87       13.42      2.10 o
   6   8   1        0.04       -1.15      1.70 o
   7   8   1       27.91       29.79      2.75 o
  -5   9   1       54.11       46.06      1.98 o
  -4   9   1       19.25       12.78      1.76 o
  -3   9   1       26.23       20.84      1.57 o
  -2   9   1       10.66       17.24      3.71 o
  -1   9   1       65.15       46.79      2.34 o
   0   9   1       65.14       50.18      1.89 o
   1   9   1       18.19       24.88      1.72 o
   2   9   1        4.29       13.60      1.83 o
   3   9   1        2.01        4.22      1.77 o
   4   9   1       19.98       22.72      1.60 o
 -13   0   2        0.83        8.55      3.71 o
 -12   0   2        3.23        2.66      2.45 o
 -11   0   2       35.38       44.25      3.90 o
 -10   0   2       96.30       77.50      3.26 o
  -9   0   2      120.89      118.51      2.66 o
  -8   0   2       31.91       36.35      2.96 o
  -7   0   2       65.69       73.29      6.92 o
  -6   0   2       33.85       44.29      7.69 o
  -5   0   2     3359.03     3514.95     42.80 o
  -4   0   2     8245.64     8717.54    131.46 o
  -3   0   2     5137.42     5551.73     46.81 o
  -2   0   2      907.37      976.24      6.64 o
  -1   0   2    12441.12    12773.14    162.34 o
   0   0   2    11972.52    12176.59     41.44 o
   1   0   2      670.13      818.90     10.98 o
   2   0   2     5107.13     5623.99    119.91 o
   3   0   2     2726.72     3080.60     58.26 o
   4   0   2     4642.58     5059.16     93.30 o
   5   0   2     3804.06     4151.34     58.92 o
   6   0   2     1777.05     1823.18      7.61 o
   7   0   2     3545.22     3762.92     39.91 o
   8   0   2     1609.87     1685.82     24.30 o
   9   0   2      668.37      701.40     16.49 o
  10   0   2      226.81      207.89      3.08 o
  11   0   2      287.88      276.69      4.12 o
 -13   1   2      202.53      190.88      3.56 o
 -12   1   2      684.84      647.08      3.53 o
 -11   1   2     1107.97     1090.38     11.89 o
 -10   1   2     1156.23     1149.33      7.09 o
  -9   1   2     3684.61     3713.23     41.02 o
  -8   1   2     4718.48     4728.94     32.71 o
  -7   1   2     3586.02     3475.88     30.66 o
  -6   1   2    16974.96    16516.32    232.21 o
  -5   1   2    15622.15    14581.15    374.98 o
  -4   1   2     6398.56     5897.64    128.37 o
  -3   1   2    41046.09    32691.53    546.40 o
  -2   1   2    23664.04    20363.26    118.79 o
  -1   1   2     3477.07     3428.69     41.73 o
   0   1   2    15094.85    14227.46    576.78 o
   1   1   2    33250.21    28738.85    699.38 o
   2   1   2    27802.01    25708.15    297.62 o
   3   1   2     7229.12     7413.35     74.64 o
   4   1   2     9285.54     9463.89    119.93 o
   5   1   2    10083.14    10393.14     95.54 o
   6   1   2     2717.84     2720.65     55.99 o
   7   1   2     1579.80     1507.86     20.21 o
   8   1   2     1950.67     1872.49     15.47 o
   9   1   2      934.40      906.93      7.84 o
  10   1   2      139.14      122.19      2.26 o
  11   1   2      188.34      166.90      2.29 o
 -12   2   2        0.92        2.88      2.05 o
 -11   2   2        1.05        3.35      2.08 o
 -10   2   2       13.05       13.35      1.87 o
  -9   2   2      366.92      388.38      3.57 o
  -8   2   2       14.46       15.95      2.47 o
  -7   2   2     1328.47     1374.57     25.04 o
  -6   2   2     1967.97     2047.12     43.99 o
  -5   2   2     2207.19     2436.00     50.40 o
  -4   2   2     4817.00     5039.99    141.23 o
  -3   2   2     3500.94     3808.94    105.38 o
  -2   2   2      481.40      507.27      9.70 o
  -1   2   2     7358.15     7493.70    137.50 o
   0   2   2     1098.03     1316.87     12.93 o
   1   2   2     1623.01     1688.02     36.01 o
   2   2   2     5090.27     5272.13    141.52 o
   3   2   2     1175.95     1168.62     20.25 o
   4   2   2     2026.23     2073.97     29.80 o
   5   2   2     1491.32     1568.76     23.97 o
   6   2   2      279.53      278.00      3.92 o
   7   2   2       43.36       33.27      2.00 o
   8   2   2      396.77      400.67      8.12 o
   9   2   2      182.96      179.51      2.97 o
  10   2   2      232.52      214.02      3.58 o
  11   2   2      216.62      206.72      7.18 o
 -12   3   2       97.18       87.08      2.62 o
 -11   3   2       21.19       21.65      2.09 o
 -10   3   2      148.31      131.82      4.17 o
  -9   3   2     1541.93     1458.39     10.63 o
  -8   3   2      156.68      136.85      3.79 o
  -7   3   2        3.96       19.44      1.82 o
  -6   3   2     3261.99     3091.10     70.89 o
  -5   3   2     1597.09     1552.06     43.65 o
  -4   3   2      384.78      274.19     10.16 o
  -3   3   2     3055.35     2864.32     54.16 o
  -2   3   2     3059.01     2976.78     54.73 o
  -1   3   2     3298.93     3056.72     32.57 o
   0   3   2     3479.72     3314.11     43.37 o
   1   3   2     1782.93     1704.77     28.71 o
   2   3   2     4422.49     4494.16     80.04 o
   3   3   2     2151.68     2050.72     43.11 o
   4   3   2      355.47      310.91      9.74 o
   5   3   2     1550.78     1560.54     26.48 o
   6   3   2      650.16      638.71     13.93 o
   7   3   2      350.61      348.30      5.68 o
   8   3   2      964.48      950.46     27.06 o
   9   3   2      332.01      318.95      3.28 o
  10   3   2       95.15       98.60      2.87 o
  11   3   2       95.87       81.10      2.54 o
 -12   4   2       42.86       44.26      2.24 o
 -11   4   2      134.06      145.48      2.44 o
 -10   4   2      697.64      659.61     11.72 o
  -9   4   2      108.29      113.98      2.28 o
  -8   4   2        5.24        7.97      2.00 o
  -7   4   2      310.10      329.08     20.17 o
  -6   4   2      248.96      237.74      4.83 o
  -5   4   2       46.88       50.31      2.60 o
  -4   4   2        5.30        3.42      1.41 o
  -3   4   2      161.90      171.03      3.36 o
  -2   4   2       86.13      112.08      4.67 o
  -1   4   2        5.90        5.72      1.38 o
   0   4   2       96.29      107.38      1.69 o
   1   4   2        5.20        7.19      1.93 o
   2   4   2        2.30        4.12      1.54 o
   3   4   2      665.04      703.34     12.53 o
   4   4   2       56.34       78.20      1.75 o
   5   4   2      369.77      391.36      6.99 o
   6   4   2      175.64      197.49      4.91 o
   7   4   2        1.31        5.18      2.18 o
   8   4   2      258.20      275.15      6.74 o
   9   4   2      112.97      113.89      2.58 o
  10   4   2       86.78       81.37      2.48 o
 -11   5   2       88.04       92.12      4.21 o
 -10   5   2       39.76       53.98      3.09 o
  -9   5   2      252.91      275.51      4.56 o
  -8   5   2      860.55      894.36     18.67 o
  -7   5   2      396.84      445.72      8.27 o
  -6   5   2       86.67      107.59      3.41 o
  -5   5   2     1002.07     1060.86     20.28 o
  -4   5   2      780.25      821.01     14.44 o
  -3   5   2       11.65       11.69      1.57 o
  -2   5   2     1322.11     1357.00     17.51 o
  -1   5   2      431.10      432.92      3.97 o
   0   5   2      379.11      394.55      4.07 o
   1   5   2     1160.84     1207.89     16.81 o
   2   5   2       15.44       24.77      4.00 o
   3   5   2      242.83      234.98      2.58 o
   4   5   2       63.64       73.75      1.99 o
   5   5   2       24.27       31.21      1.98 o
   6   5   2      149.88      173.09      3.67 o
   7   5   2       16.45       14.46      2.14 o
   8   5   2        3.35        7.51      2.23 o
   9   5   2        0.26        2.52      1.98 o
  10   5   2       19.70       21.23      2.48 o
 -10   6   2       36.59       32.81      2.22 o
  -9   6   2       88.82       86.38      2.15 o
  -8   6   2       79.89       73.65      2.37 o
  -7   6   2      207.42      183.35      3.38 o
  -6   6   2       24.69       30.60      1.87 o
  -5   6   2      194.89      178.09      4.61 o
  -4   6   2      107.44      109.03      2.14 o
  -3   6   2      218.61      224.71      4.45 o
  -2   6   2      510.89      501.53      7.77 o
  -1   6   2       86.74       83.34      3.15 o
   0   6   2      369.94      349.78      5.82 o
   1   6   2      352.56      329.53      4.30 o
   2   6   2      952.45      928.70     12.06 o
   3   6   2      359.18      355.98      6.06 o
   4   6   2      180.32      174.69      2.90 o
   5   6   2      927.93      908.03     16.84 o
   6   6   2      951.46      929.79     10.85 o
   7   6   2      465.69      448.25      6.43 o
   8   6   2      418.11      407.63      7.90 o
   9   6   2      310.76      302.91      3.71 o
  -9   7   2      192.95      189.89      6.30 o
  -8   7   2      381.15      348.72      6.62 o
  -7   7   2      554.01      515.84     13.96 o
  -6   7   2      721.89      732.71     12.45 o
  -5   7   2     2155.06     2081.97     39.33 o
  -4   7   2      837.70      805.47     12.99 o
  -3   7   2      449.52      462.66      7.64 o
  -2   7   2     2631.00     2587.33     39.72 o
  -1   7   2     1284.08     1262.62     24.14 o
   0   7   2      183.03      167.71      2.69 o
   1   7   2      915.02      919.66     12.31 o
   2   7   2     1394.20     1390.75     24.29 o
   3   7   2      760.61      742.89     12.88 o
   4   7   2      566.42      565.80      9.84 o
   5   7   2      372.97      356.91      5.69 o
   6   7   2      299.37      296.18      7.78 o
   7   7   2      159.21      158.10      5.38 o
   8   7   2       28.22       37.71      2.44 o
  -8   8   2       21.12       21.64      1.76 o
  -7   8   2        3.60        5.38      1.53 o
  -6   8   2        6.64        9.38      1.70 o
  -5   8   2       64.90       55.20      1.54 o
  -4   8   2        0.23        4.72      2.31 o
  -3   8   2       21.51       25.48      1.48 o
  -2   8   2      421.19      394.78      8.58 o
  -1   8   2       79.11       81.00      1.95 o
   0   8   2       49.85       46.10      1.63 o
   1   8   2      135.29      131.06      3.07 o
   2   8   2      257.79      259.79      3.02 o
   3   8   2      354.25      353.21      4.95 o
   4   8   2      105.12       93.09      1.94 o
   5   8   2      197.88      185.92      2.43 o
   6   8   2      131.51      125.51      2.78 o
  -5   9   2      115.52      135.32      2.66 o
  -4   9   2      314.54      303.06      7.86 o
  -3   9   2      246.95      273.94      6.48 o
  -2   9   2      226.88      247.52      7.45 o
  -1   9   2      329.82      324.09      5.78 o
   0   9   2      304.08      314.89      3.82 o
   1   9   2      500.26      504.41      6.69 o
   2   9   2      241.91      256.11      3.45 o
   3   9   2       74.54       78.87      1.80 o
   4   9   2      152.42      150.72      3.02 o
 -13   1   3       24.27       24.52      1.79 o
 -12   1   3       12.02       15.07      1.77 o
 -11   1   3      200.03      221.56      9.13 o
 -10   1   3      298.80      318.01      4.84 o
  -9   1   3      146.89      170.53      6.94 o
  -8   1   3     1324.69     1402.69     17.14 o
  -7   1   3      388.55      397.37      6.69 o
  -6   1   3      442.41      443.86      6.08 o
  -5   1   3      620.85      613.67      8.28 o
  -4   1   3     5124.79     5394.50     41.09 o
  -3   1   3    17127.26    16118.18    151.05 o
  -2   1   3      883.09      966.75      5.31 o
  -1   1   3     6059.22     6706.51    113.66 o
   0   1   3     7667.51     8592.37    211.75 o
   1   1   3     2027.87     2269.54     21.90 o
   2   1   3      789.77      879.78     14.91 o
   3   1   3     1743.51     1877.80     16.51 o
   4   1   3     2422.15     2700.93     20.27 o
   5   1   3      233.28      239.35      3.17 o
   6   1   3      586.59      597.74     11.91 o
   7   1   3      679.95      683.54     10.27 o
   8   1   3      577.92      575.52      8.04 o
   9   1   3      294.59      292.68      5.70 o
  10   1   3       16.55       20.69      2.13 o
  11   1   3       36.16       37.77      1.94 o
 -13   2   3       45.29       45.98      2.44 o
 -12   2   3      112.54      123.65      2.30 o
 -11   2   3      345.56      359.82      5.93 o
 -10   2   3      470.71      504.78      9.40 o
  -9   2   3      443.15      472.30      5.72 o
  -8   2   3      467.01      442.77      5.81 o
  -7   2   3     1355.01     1346.88     25.76 o
  -6   2   3     2985.06     3092.53     43.95 o
  -5   2   3      349.89      330.15      7.86 o
  -4   2   3      156.77      140.71      4.35 o
  -3   2   3     1284.07     1359.91     22.75 o
  -2   2   3     1128.59     1105.04     14.74 o
  -1   2   3      132.78      129.39      8.86 o
   0   2   3     1439.85     1702.63     34.65 o
   1   2   3       23.23       25.74      1.96 o
   2   2   3        5.41       29.46     10.44 o
   3   2   3      552.59      707.37     14.35 o
   4   2   3        3.99        8.82      1.96 o
   5   2   3        0.33        2.29      4.02 o
   6   2   3       41.25       46.87      2.59 o
   7   2   3      124.47      141.65      6.41 o
   8   2   3       30.14       48.17     10.07 o
   9   2   3      166.88      165.37      5.03 o
  10   2   3      228.91      225.93      2.67 o
  11   2   3        8.13       14.12      2.61 o
 -12   3   3      308.66      293.10      2.62 o
 -11   3   3      399.76      413.99      5.31 o
 -10   3   3      854.18      892.79      5.78 o
  -9   3   3      430.53      439.45      6.93 o
  -8   3   3     1212.09     1239.88     16.10 o
  -7   3   3     9547.79     9559.57    153.48 o
  -6   3   3     5452.94     5399.72    125.91 o
  -5   3   3     6370.82     6349.15    129.05 o
  -4   3   3    16657.65    16479.98    195.30 o
  -3   3   3    10287.55    10074.42    177.80 o
  -2   3   3     7737.93     7360.32    139.50 o
  -1   3   3    11176.57    10818.76    185.53 o
   0   3   3    20308.05    18221.83    373.85 o
   1   3   3    14053.27    13033.26    373.74 o
   2   3   3     9320.75     9125.01    215.15 o
   3   3   3     5087.36     5003.32    134.24 o
   4   3   3     4672.24     4694.03    105.95 o
   5   3   3     5616.67     5833.12    126.26 o
   6   3   3     2610.79     2692.85     51.70 o
   7   3   3     2286.25     2388.91     44.49 o
   8   3   3     1000.99     1016.38     20.78 o
   9   3   3      344.28      334.01     10.90 o
  10   3   3      638.01      559.85      7.04 o
 -12   4   3      295.68      271.43      4.08 o
 -11   4   3       65.12       75.38      2.21 o
 -10   4   3       62.42       62.36      2.70 o
  -9   4   3      760.83      729.57      9.67 o
  -8   4   3      839.78      835.58     14.08 o
  -7   4   3      829.85      806.64     14.29 o
  -6   4   3      474.68      456.68     12.25 o
  -5   4   3     1091.59     1054.76     24.79 o
  -4   4   3      813.11      799.33     17.01 o
  -3   4   3       39.79       37.59      1.44 o
  -2   4   3      129.70       94.36      2.39 o
  -1   4   3      563.28      584.20      6.69 o
   0   4   3      809.90      836.67     14.21 o
   1   4   3       18.27       27.39      4.28 o
   2   4   3        0.77       20.28      7.69 o
   3   4   3        2.58       15.67      4.60 o
   4   4   3        1.48       15.39      5.19 o
   5   4   3       67.08       77.19      2.36 o
   6   4   3      107.22      112.00      2.39 o
   7   4   3       66.21       64.61      2.03 o
   8   4   3        0.48        4.92      2.78 o
   9   4   3       31.82       32.54      2.05 o
  10   4   3       18.47       20.91      2.09 o
 -11   5   3      381.18      385.38      4.85 o
 -10   5   3     1022.47     1002.21      5.55 o
  -9   5   3     1133.62     1125.92     15.05 o
  -8   5   3     1041.48     1034.96     17.01 o
  -7   5   3     1213.49     1227.04     26.53 o
  -6   5   3     2911.95     2819.95     55.99 o
  -5   5   3     3153.85     3111.48     74.03 o
  -4   5   3     3910.26     3880.88     78.07 o
  -3   5   3     5588.47     5398.84    101.04 o
  -2   5   3     4858.24     4629.52     73.88 o
  -1   5   3     5982.83     5992.90     93.76 o
   0   5   3     5754.22     5476.67     99.11 o
   1   5   3     4346.82     4140.41     60.36 o
   2   5   3     3511.94     3485.95     38.74 o
   3   5   3     4527.65     4393.55     88.13 o
   4   5   3     2567.91     2532.46     53.72 o
   5   5   3     1331.71     1371.69     27.76 o
   6   5   3     1726.80     1769.32     40.90 o
   7   5   3     1019.58     1027.20     21.62 o
   8   5   3     1031.33     1020.51     17.38 o
   9   5   3      542.90      533.05     12.87 o
 -10   6   3        2.66        1.91      1.94 o
  -9   6   3        0.98        5.24      1.67 o
  -8   6   3       24.09       21.03      1.56 o
  -7   6   3        2.02        4.17      1.78 o
  -6   6   3        0.28        5.86      1.63 o
  -5   6   3      121.18      109.00      1.79 o
  -4   6   3       63.90       72.52      2.07 o
  -3   6   3        7.46       13.82      1.91 o
  -2   6   3      296.56      297.08      5.61 o
  -1   6   3      447.96      475.12      9.47 o
   0   6   3      121.13      135.31      1.82 o
   1   6   3      178.77      185.40      3.25 o
   2   6   3        2.01        2.15      1.63 o
   3   6   3      144.20      157.39      2.30 o
   4   6   3      433.90      460.64      7.09 o
   5   6   3        1.38       12.30      2.07 o
   6   6   3      235.69      237.71      4.29 o
   7   6   3      141.97      130.78      2.91 o
   8   6   3        0.79        7.25      2.26 o
  -9   7   3       37.78       35.31      1.65 o
  -8   7   3      197.82      195.01      4.16 o
  -7   7   3      321.97      324.44      5.46 o
  -6   7   3      321.95      324.53      7.08 o
  -5   7   3      387.63      395.68      8.61 o
  -4   7   3       55.60       89.87      5.13 o
  -3   7   3      273.26      304.66      5.77 o
  -2   7   3       60.55       74.39      1.98 o
  -1   7   3       20.95       28.26      1.62 o
   0   7   3     1181.23     1258.44     23.67 o
   1   7   3      390.47      437.01      4.76 o
   2   7   3      162.30      189.60      1.99 o
   3   7   3      324.59      358.28      6.90 o
   4   7   3      139.36      167.39      5.66 o
   5   7   3      199.91      207.12      4.06 o
   6   7   3      147.34      145.48      3.41 o
   7   7   3       93.87      109.22      2.55 o
  -8   8   3       61.81       55.71      2.06 o
  -7   8   3        0.28        0.72      1.73 o
  -6   8   3       47.72       40.88      1.64 o
  -5   8   3      151.48      140.15      2.76 o
  -4   8   3       38.28       41.93      1.59 o
  -3   8   3        5.87        5.94      1.59 o
  -2   8   3       14.04       18.28      1.66 o
  -1   8   3        0.06        1.13      1.63 o
   0   8   3      203.89      206.41      3.16 o
   1   8   3      248.38      256.81      4.37 o
   2   8   3        4.09        8.33      1.72 o
   3   8   3      124.72      119.36      2.42 o
   4   8   3      126.39      124.85      2.38 o
   5   8   3       41.75       46.49      1.95 o
   6   8   3       94.71       90.89      4.06 o
  -6   9   3        5.49        2.51      1.66 o
  -5   9   3       42.45       28.87      1.78 o
  -4   9   3       21.64       14.08      1.63 o
  -3   9   3        2.44        2.03      1.86 o
  -2   9   3       49.92       31.06      1.90 o
  -1   9   3      139.64      102.24      2.74 o
   0   9   3        7.37        2.30      1.91 o
   1   9   3        4.58        6.59      3.51 o
   2   9   3       88.59       73.06      1.87 o
   3   9   3        3.06        3.39      1.89 o
 -13   0   4      236.96      251.51      5.21 o
 -12   0   4      574.38      592.18      3.76 o
 -11   0   4     1749.75     1874.93     26.07 o
 -10   0   4     1299.11     1322.61     18.43 o
  -9   0   4     3800.16     3925.97     45.78 o
  -8   0   4     4822.67     4927.95     74.92 o
  -7   0   4     6937.13     6618.19     47.67 o
  -6   0   4     9920.54     8992.49     62.61 o
  -5   0   4     2173.85     1952.76     28.68 o
  -4   0   4    16574.04    14764.41    160.83 o
  -3   0   4    20759.57    17762.98     83.48 o
  -2   0   4    15501.61    14128.64    124.80 o
  -1   0   4    46282.52    37075.30     59.75 o
   0   0   4    19837.91    18004.04     27.59 o
   1   0   4     1442.76     1389.15     11.22 o
   2   0   4     1661.18     1586.51      7.75 o
   3   0   4     5612.98     5964.97     19.38 o
   4   0   4     2153.24     2033.27     20.16 o
   5   0   4     1039.63      986.75     16.66 o
   6   0   4     1636.38     1753.69     40.46 o
   7   0   4      246.78      264.34     24.54 o
   8   0   4      204.81      180.43     12.23 o
   9   0   4      506.01      448.71      9.98 o
  10   0   4       82.77       70.86      3.18 o
 -13   1   4       88.60       79.64      3.04 o
 -12   1   4      421.47      388.77      6.53 o
 -11   1   4      176.08      171.12      2.15 o
 -10   1   4      405.73      422.55      7.20 o
  -9   1   4     1003.79     1032.96     15.44 o
  -8   1   4     1660.78     1689.73     18.87 o
  -7   1   4     4057.31     4176.43     63.00 o
  -6   1   4     2100.38     2161.84     23.23 o
  -5   1   4     3060.65     2938.21     33.93 o
  -4   1   4     9382.57     8990.88     64.17 o
  -3   1   4     8047.97     8077.32     52.43 o
  -2   1   4     8909.04     9039.59    142.48 o
  -1   1   4    19163.38    18094.74    156.55 o
   0   1   4    22971.26    21911.44    246.64 o
   1   1   4    12881.57    13043.08    109.28 o
   2   1   4     6844.30     7122.14    148.54 o
   3   1   4     6989.71     7354.76    119.39 o
   4   1   4     5278.07     5557.25     61.60 o
   5   1   4     3306.50     3535.37     28.71 o
   6   1   4     3029.52     3103.70     52.77 o
   7   1   4     1209.52     1168.28     14.98 o
   8   1   4      831.89      827.08      4.28 o
   9   1   4      626.82      599.24      6.54 o
  10   1   4      238.03      212.68      2.60 o
 -13   2   4      130.14      112.80      2.15 o
 -12   2   4      441.78      412.54      4.59 o
 -11   2   4      408.18      419.11      3.86 o
 -10   2   4      568.17      546.11      6.04 o
  -9   2   4      873.06      817.62      7.23 o
  -8   2   4     1627.79     1771.28     48.97 o
  -7   2   4     1848.29     1702.67     23.35 o
  -6   2   4     2101.59     1857.53     27.62 o
  -5   2   4     5335.26     5148.85     60.26 o
  -4   2   4    10243.54     9775.38    119.85 o
  -3   2   4     8259.62     7847.35    120.75 o
  -2   2   4     3050.32     2902.98     30.63 o
  -1   2   4     8228.41     8063.79     94.48 o
   0   2   4      887.58      734.74     18.49 o
   1   2   4     1218.31     1180.93     25.04 o
   2   2   4     9323.29     9675.79    140.02 o
   3   2   4     3552.40     3720.93     41.33 o
   4   2   4     1349.42     1307.03     11.97 o
   5   2   4      538.37      516.25      3.03 o
   6   2   4     1300.30     1334.32     19.26 o
   7   2   4      717.19      719.05     16.71 o
   8   2   4        2.20        3.09      2.79 o
   9   2   4      265.52      256.64      2.71 o
  10   2   4      114.88       92.88      3.79 o
 -13   3   4      149.30      132.50      2.43 o
 -12   3   4       61.29       54.28      2.24 o
 -11   3   4       34.71       31.16      1.82 o
 -10   3   4      497.18      476.69      3.85 o
  -9   3   4      633.47      601.22      9.85 o
  -8   3   4       34.90       25.78      1.77 o
  -7   3   4      979.20      895.04     11.32 o
  -6   3   4     1363.77     1334.07     25.53 o
  -5   3   4     1058.60     1039.89     24.84 o
  -4   3   4     1052.07      919.89     13.56 o
  -3   3   4       32.52       67.14      1.63 o
  -2   3   4     4139.06     4164.72     50.67 o
  -1   3   4     2445.12     2331.03     26.90 o
   0   3   4        8.22        4.46      2.15 o
   1   3   4     1299.80     1325.73     20.47 o
   2   3   4       49.70       40.49      1.94 o
   3   3   4      376.83      344.31      8.83 o
   4   3   4      397.60      386.74     11.32 o
   5   3   4      214.88      227.27      4.25 o
   6   3   4      241.81      258.40      4.70 o
   7   3   4       37.85       38.90      2.13 o
   8   3   4      261.51      261.87      6.72 o
   9   3   4       43.21       45.43      2.40 o
  10   3   4        4.89        8.99      2.08 o
 -12   4   4       25.78       17.20      2.33 o
 -11   4   4       78.20       93.56      2.21 o
 -10   4   4      227.80      239.53      3.19 o
  -9   4   4      426.25      382.81      4.40 o
  -8   4   4        1.88       29.35     12.59 o
  -7   4   4      215.25      254.98      7.05 o
  -6   4   4        0.08        7.28      1.76 o
  -5   4   4      332.07      368.66      7.47 o
  -4   4   4       24.08       35.80      2.06 o
  -3   4   4      370.86      493.72      5.87 o
  -2   4   4       16.46       26.40      2.25 o
  -1   4   4     1939.16     2070.96     26.06 o
   0   4   4      432.06      444.67      9.77 o
   1   4   4       41.18       59.28      3.11 o
   2   4   4      244.67      240.58     11.89 o
   3   4   4      311.73      334.17      5.35 o
   4   4   4      146.40      150.67      3.48 o
   5   4   4      869.94      894.76     12.58 o
   6   4   4      331.11      354.64      4.49 o
   7   4   4       13.91       14.39      1.91 o
   8   4   4      155.44      153.31      5.05 o
   9   4   4      219.30      207.63      6.12 o
 -11   5   4       25.24       19.93      2.14 o
 -10   5   4       94.90       84.67      3.18 o
  -9   5   4        1.11       11.18      4.41 o
  -8   5   4        3.74        4.96      2.24 o
  -7   5   4      228.95      220.38      4.73 o
  -6   5   4       52.95       65.56      3.01 o
  -5   5   4       72.72       83.40      1.81 o
  -4   5   4        0.46        1.22      1.54 o
  -3   5   4      786.74      812.69     13.64 o
  -2   5   4      751.56      837.25     16.70 o
  -1   5   4      471.94      460.49     11.56 o
   0   5   4     1968.19     1936.37     21.15 o
   1   5   4      492.53      488.00     12.81 o
   2   5   4      301.94      291.55      5.08 o
   3   5   4     2336.51     2347.96     41.55 o
   4   5   4      345.34      343.61      5.09 o
   5   5   4       82.60       96.03      2.65 o
   6   5   4      591.54      605.93     10.07 o
   7   5   4      279.78      281.46      6.92 o
   8   5   4      156.76      139.51      3.04 o
   9   5   4       82.46       71.40      2.41 o
 -11   6   4      147.50      149.92      3.02 o
 -10   6   4      353.55      348.33      4.84 o
  -9   6   4      261.51      273.37      4.08 o
  -8   6   4      642.42      661.54     13.48 o
  -7   6   4      936.50      897.38     15.38 o
  -6   6   4      205.04      215.26      4.50 o
  -5   6   4     1022.41     1066.42     20.22 o
  -4   6   4      863.28      884.88     17.95 o
  -3   6   4      333.83      317.73      6.80 o
  -2   6   4     1200.87     1166.07     19.80 o
  -1   6   4      739.68      772.06     16.05 o
   0   6   4     1354.69     1337.73     25.01 o
   1   6   4      102.08      103.53      3.14 o
   2   6   4       84.39       84.83      2.28 o
   3   6   4      191.62      193.94      3.83 o
   4   6   4        2.08        1.58      1.81 o
   5   6   4        3.46        5.43      1.64 o
   6   6   4        0.28        5.25      2.20 o
   7   6   4        0.18        3.03      2.06 o
   8   6   4        5.25        6.13      2.32 o
  -9   7   4       39.76       44.82      1.88 o
  -8   7   4      127.81      126.70      2.65 o
  -7   7   4       76.65       74.13      1.65 o
  -6   7   4      224.40      241.15      4.98 o
  -5   7   4      405.70      393.60      6.72 o
  -4   7   4      183.07      169.07      4.39 o
  -3   7   4      752.91      725.85     13.07 o
  -2   7   4      277.69      271.64      7.45 o
  -1   7   4      542.35      520.81     10.81 o
   0   7   4     1701.20     1655.38     36.65 o
   1   7   4      681.01      634.49     13.48 o
   2   7   4      973.13      896.27     24.47 o
   3   7   4      819.77      819.71     14.41 o
   4   7   4      616.33      583.51      8.82 o
   5   7   4      505.84      471.65     11.14 o
   6   7   4      385.39      372.69      8.35 o
   7   7   4      284.70      268.92      9.89 o
  -8   8   4      265.30      245.10      5.70 o
  -7   8   4      195.31      197.02      4.13 o
  -6   8   4      205.06      215.76      2.21 o
  -5   8   4      404.67      415.47      5.75 o
  -4   8   4      477.17      487.19      6.56 o
  -3   8   4      367.95      376.36      9.41 o
  -2   8   4      168.96      181.63      5.21 o
  -1   8   4      345.41      378.46      7.93 o
   0   8   4      261.91      258.00      5.92 o
   1   8   4      218.36      226.92      9.68 o
   2   8   4      217.92      233.48      4.68 o
   3   8   4      227.47      233.74      8.04 o
   4   8   4      208.74      214.89      4.12 o
   5   8   4       19.88       26.00      1.96 o
  -6   9   4       62.22       63.52      1.84 o
  -5   9   4      100.56      101.26      2.00 o
  -4   9   4      154.79      144.83      3.53 o
  -3   9   4      105.96      109.23      2.51 o
  -2   9   4       85.66       89.33      3.11 o
  -1   9   4      207.79      220.11      7.16 o
   0   9   4      179.48      188.15      3.90 o
   1   9   4       38.42       43.99      2.00 o
   2   9   4       14.40       19.94      2.00 o
   3   9   4      197.14      184.26      4.65 o
 -13   1   5        5.61       11.61      1.95 o
 -12   1   5       16.95       28.59      2.86 o
 -11   1   5        0.11        7.52      2.55 o
 -10   1   5       58.62       61.85      1.94 o
  -9   1   5      166.59      177.90      4.32 o
  -8   1   5       74.98       85.08      1.95 o
  -7   1   5        0.26        5.14      1.64 o
  -6   1   5      152.05      118.42      1.79 o
  -5   1   5        5.85       17.46      1.68 o
  -4   1   5       28.96       52.01      1.67 o
  -3   1   5       68.22       89.90      1.77 o
  -2   1   5     3661.09     4113.84     25.58 o
  -1   1   5      486.88      567.17      3.96 o
   0   1   5     2210.11     2594.21     20.76 o
   1   1   5        3.73        8.17      1.81 o
   2   1   5      460.16      511.80      9.50 o
   3   1   5     1164.05     1318.05     12.29 o
   4   1   5     1689.56     1943.49     12.09 o
   5   1   5      152.28      169.94      2.87 o
   6   1   5      298.68      329.01      4.22 o
   7   1   5      328.75      332.91      4.71 o
   8   1   5       18.42       27.40      4.40 o
   9   1   5        7.13       10.44      2.11 o
  10   1   5       34.42       40.24      3.07 o
 -13   2   5      172.80      176.14      2.39 o
 -12   2   5      509.23      548.56      5.62 o
 -11   2   5      766.08      795.27     11.14 o
 -10   2   5     1243.94     1361.26     10.56 o
  -9   2   5     1906.28     2052.45     23.96 o
  -8   2   5     2121.90     2139.97     26.99 o
  -7   2   5     3645.75     3789.55     41.52 o
  -6   2   5     6440.25     6479.86     72.78 o
  -5   2   5     3136.55     3026.38     23.61 o
  -4   2   5     5705.59     5654.96     19.74 o
  -3   2   5    11630.10    11456.32    175.26 o
  -2   2   5     7932.66     7822.09    157.61 o
  -1   2   5     8853.17     8767.19    173.31 o
   0   2   5     4438.22     4488.02     45.17 o
   1   2   5     8822.13     9290.78    141.68 o
   2   2   5     8515.56     8803.03     57.27 o
   3   2   5     2830.52     2845.02     22.17 o
   4   2   5     2257.25     2316.47     26.63 o
   5   2   5     1189.44     1210.80     22.01 o
   6   2   5      471.32      485.96      7.77 o
   7   2   5      399.58      388.01      6.88 o
   8   2   5      275.47      259.18      6.20 o
   9   2   5       33.87       34.99      2.34 o
  10   2   5       47.52       46.95      3.48 o
 -13   3   5       45.12       48.03      1.95 o
 -12   3   5       15.29       15.32      1.93 o
 -11   3   5      181.34      172.22      2.10 o
 -10   3   5       50.49       49.31      1.83 o
  -9   3   5       12.89       31.66      6.01 o
  -8   3   5       15.31       21.40      1.79 o
  -7   3   5       22.97       42.27      1.93 o
  -6   3   5       33.27       29.18      1.62 o
  -5   3   5      236.01      280.01      4.49 o
  -4   3   5      185.66      225.39      5.85 o
  -3   3   5      208.13      267.57      7.01 o
  -2   3   5       10.57       21.28      2.15 o
  -1   3   5     1226.73     1274.51      7.22 o
   0   3   5      949.48     1005.12     17.63 o
   1   3   5     2725.78     2998.52     70.22 o
   2   3   5     2649.08     2654.51     69.12 o
   3   3   5      116.34      109.62      2.48 o
   4   3   5     1209.46     1259.08      7.65 o
   5   3   5     1515.32     1592.96     14.60 o
   6   3   5      303.63      310.36      7.81 o
   7   3   5      653.90      680.12     13.82 o
   8   3   5      325.65      326.67      9.71 o
   9   3   5      133.52      140.21      2.47 o
 -12   4   5      750.72      710.95      7.79 o
 -11   4   5      572.95      559.82      6.19 o
 -10   4   5     1467.46     1468.50     13.97 o
  -9   4   5     3722.69     3730.19     47.11 o
  -8   4   5     2074.13     2033.89     32.06 o
  -7   4   5     1992.87     1952.74     28.12 o
  -6   4   5     5284.56     5218.84     93.07 o
  -5   4   5     7959.85     7792.40    114.46 o
  -4   4   5     5166.31     4954.04     50.47 o
  -3   4   5     7903.05     7478.76     97.63 o
  -2   4   5    10825.81    10312.49    191.63 o
  -1   4   5     7811.28     7507.35     95.84 o
   0   4   5     8273.20     7952.46    175.33 o
   1   4   5     4488.02     4444.06    130.75 o
   2   4   5     6276.00     6095.52    107.24 o
   3   4   5     4601.25     4724.50     75.99 o
   4   4   5     1848.16     1864.02     34.04 o
   5   4   5     2882.37     2913.97     49.55 o
   6   4   5      771.50      801.04      6.92 o
   7   4   5      453.31      481.46      4.56 o
   8   4   5      657.41      625.98      6.95 o
   9   4   5      286.54      264.51      5.18 o
 -12   5   5        7.57        6.84      1.94 o
 -11   5   5        0.18        1.63      1.74 o
 -10   5   5        0.31        1.20      2.21 o
  -9   5   5       44.62       50.96      2.60 o
  -8   5   5        0.14        7.57      2.73 o
  -7   5   5        0.80        4.26      1.50 o
  -6   5   5      114.67      114.96      2.05 o
  -5   5   5        8.77        9.66      1.67 o
  -4   5   5       51.21       42.51      1.65 o
  -3   5   5       64.16       60.66      1.98 o
  -2   5   5     1322.48     1365.47     16.20 o
  -1   5   5      624.57      614.10     13.26 o
   0   5   5      205.49      245.83      6.59 o
   1   5   5       34.06       31.81      2.75 o
   2   5   5       89.14       92.33      2.29 o
   3   5   5      236.12      238.55      4.03 o
   4   5   5      613.28      592.49     11.00 o
   5   5   5      189.31      192.79      3.92 o
   6   5   5       35.15       37.92      2.29 o
   7   5   5       41.26       39.66      2.37 o
   8   5   5       83.24       73.48      3.42 o
 -11   6   5      116.09      101.32      3.53 o
 -10   6   5      236.36      215.98      6.08 o
  -9   6   5      449.40      441.65      8.94 o
  -8   6   5      804.92      757.32     19.49 o
  -7   6   5      532.63      516.19      9.13 o
  -6   6   5     1238.96     1281.65     22.50 o
  -5   6   5     1172.59     1166.45     15.44 o
  -4   6   5     1322.51     1355.11     22.08 o
  -3   6   5     2209.61     2268.39     22.90 o
  -2   6   5     1261.07     1261.47     13.10 o
  -1   6   5     1050.35     1073.29     18.62 o
   0   6   5      517.23      538.73     11.76 o
   1   6   5     1662.42     1696.07     40.22 o
   2   6   5     2246.52     2278.46     46.89 o
   3   6   5      740.29      779.76     10.51 o
   4   6   5      621.99      701.62     14.48 o
   5   6   5      720.63      743.80     15.30 o
   6   6   5      645.51      630.27     10.19 o
   7   6   5      218.49      219.65      3.29 o
 -10   7   5       31.45       32.53      2.00 o
  -9   7   5       33.50       33.76      1.78 o
  -8   7   5       77.40       75.98      1.78 o
  -7   7   5       30.58       36.01      1.76 o
  -6   7   5        9.57       12.13      1.64 o
  -5   7   5       16.64       18.58      1.62 o
  -4   7   5       13.02       16.43      2.74 o
  -3   7   5       20.35       24.32      1.80 o
  -2   7   5       61.77       64.07      1.67 o
  -1   7   5       65.24       65.91      2.57 o
   0   7   5       24.62       33.60      1.68 o
   1   7   5      199.75      194.55      3.96 o
   2   7   5        0.30        3.70      2.06 o
   3   7   5      109.75      105.02      2.23 o
   4   7   5      154.46      144.84      4.69 o
   5   7   5       41.51       36.79      1.95 o
   6   7   5       52.14       53.54      2.25 o
  -8   8   5        2.90        3.47      1.60 o
  -7   8   5        2.58        3.74      1.82 o
  -6   8   5        1.29        6.07      1.58 o
  -5   8   5       13.49       25.68      1.80 o
  -4   8   5        1.87        7.70      1.57 o
  -3   8   5       33.97       55.07      1.98 o
  -2   8   5       22.02       41.16      2.93 o
  -1   8   5        0.58        6.07      1.81 o
   0   8   5       68.89       91.87      2.41 o
   1   8   5       16.32        7.98      1.60 o
   2   8   5        1.35        4.96      1.93 o
   3   8   5       96.34       94.66      2.90 o
   4   8   5       21.19       32.16      2.34 o
  -5   9   5       40.01       34.34      1.70 o
  -4   9   5       54.91       58.21      2.19 o
  -3   9   5        1.26        6.47      1.99 o
  -2   9   5       32.98       27.81      1.89 o
  -1   9   5        0.15        3.79      2.14 o
   0   9   5       51.38       44.33      2.24 o
   1   9   5      171.31      146.94      3.02 o
   2   9   5      102.12       89.26      4.08 o
 -14   0   6      200.77      173.92      2.97 o
 -13   0   6      184.55      179.38      3.14 o
 -12   0   6      398.09      428.56      4.45 o
 -11   0   6     2149.87     2185.52     31.49 o
 -10   0   6     2501.05     2486.77     48.78 o
  -9   0   6     1286.75     1315.87      5.24 o
  -8   0   6     4237.26     4253.68     49.03 o
  -7   0   6     7567.58     7199.21    121.39 o
  -6   0   6    10883.21    10516.41    154.86 o
  -5   0   6    23809.00    21883.98    202.87 o
  -4   0   6     8283.93     7811.91     74.02 o
  -3   0   6     9947.47     9584.42    163.41 o
  -2   0   6    23316.78    21386.88    471.58 o
  -1   0   6    12699.28    11909.94     40.15 o
   0   0   6    17886.28    16781.13    178.87 o
   1   0   6    11410.30    10595.04     25.63 o
   2   0   6     4849.78     4647.13     47.68 o
   3   0   6    10195.31    10563.99     68.15 o
   4   0   6     5253.20     5325.22     18.44 o
   5   0   6     3490.64     3805.02     10.13 o
   6   0   6     3484.64     3760.24     10.35 o
   7   0   6     1485.30     1598.92     34.93 o
   8   0   6     1202.90     1214.65     36.22 o
   9   0   6      333.00      312.45      8.12 o
 -13   1   6      235.13      247.86      3.46 o
 -12   1   6      469.16      494.31      9.08 o
 -11   1   6      497.16      530.22      5.35 o
 -10   1   6     1137.12     1189.53     16.02 o
  -9   1   6     1316.14     1305.89     15.00 o
  -8   1   6      719.71      673.82      8.53 o
  -7   1   6     3867.02     3753.41     26.51 o
  -6   1   6     2923.17     2750.37     15.95 o
  -5   1   6      867.96      707.54      6.08 o
  -4   1   6     2816.19     2561.70      4.98 o
  -3   1   6      428.40      310.75      3.19 o
  -2   1   6     2584.37     2585.09     22.56 o
  -1   1   6     1698.02     1555.62      8.91 o
   0   1   6     1724.82     1665.86     17.85 o
   1   1   6     4554.60     4829.63     36.33 o
   2   1   6        3.57       24.17      2.18 o
   3   1   6      299.16      301.87      2.79 o
   4   1   6     1004.40     1060.75      7.48 o
   5   1   6        1.15       10.51      2.63 o
   6   1   6       20.09       22.43      2.35 o
   7   1   6       28.78       39.08      7.58 o
   8   1   6        2.25        8.28      2.29 o
   9   1   6        0.22        0.37      2.15 o
 -13   2   6      257.97      221.80      2.78 o
 -12   2   6      284.89      278.03      3.97 o
 -11   2   6      307.43      308.23      2.38 o
 -10   2   6     1148.47     1135.54      8.18 o
  -9   2   6     1276.38     1256.95     13.76 o
  -8   2   6     2906.57     2825.18     31.13 o
  -7   2   6     4159.98     3946.91     32.49 o
  -6   2   6     2240.82     2118.57     16.22 o
  -5   2   6     5576.10     5415.40     19.14 o
  -4   2   6     9088.64     8643.05     62.98 o
  -3   2   6     5753.84     5423.28     51.46 o
  -2   2   6     5562.58     5324.35     52.50 o
  -1   2   6     2279.36     2143.09     35.06 o
   0   2   6     2915.15     2890.38     22.23 o
   1   2   6     9450.35     9623.73     68.23 o
   2   2   6     7856.50     8239.61     79.00 o
   3   2   6     3038.05     3108.71     52.17 o
   4   2   6     1154.28     1157.44     20.10 o
   5   2   6     1663.36     1679.67     20.01 o
   6   2   6      937.47      951.54     17.21 o
   7   2   6      211.27      203.55      4.43 o
   8   2   6      504.47      516.98     22.24 o
   9   2   6      353.34      317.49     10.99 o
 -13   3   6        0.70        4.85      2.18 o
 -12   3   6       68.77       60.64      1.86 o
 -11   3   6        1.11        7.35      1.85 o
 -10   3   6        3.74        4.66      1.60 o
  -9   3   6       83.74      122.30     25.24 o
  -8   3   6       87.71       79.58      1.91 o
  -7   3   6      249.70      233.12      3.19 o
  -6   3   6       68.84       54.96      1.69 o
  -5   3   6       74.43       71.47      3.82 o
  -4   3   6      823.75      843.16      9.52 o
  -3   3   6      488.51      442.62      9.94 o
  -2   3   6        7.47       37.63      1.83 o
  -1   3   6     1453.36     1544.07     18.06 o
   0   3   6     2100.41     2272.66     43.78 o
   1   3   6      132.27      119.65      7.39 o
   2   3   6      218.26      217.57      4.03 o
   3   3   6      325.98      343.70      6.23 o
   4   3   6      207.58      216.47      5.25 o
   5   3   6       73.95       80.76      5.20 o
   6   3   6      477.98      489.19      6.01 o
   7   3   6      203.01      186.81      3.47 o
   8   3   6        8.49        7.73      1.94 o
   9   3   6       83.14       69.72      3.25 o
 -12   4   6      110.24      100.17      2.77 o
 -11   4   6        7.74        9.17      2.10 o
 -10   4   6      136.97      114.35      1.70 o
  -9   4   6       10.37       12.66      1.71 o
  -8   4   6       59.06       88.14      4.83 o
  -7   4   6       16.02        9.42      1.52 o
  -6   4   6        5.46       13.82      1.67 o
  -5   4   6      368.57      337.55      4.19 o
  -4   4   6        5.46        6.56      1.60 o
  -3   4   6      244.75      285.43      5.10 o
  -2   4   6      236.30      234.06      2.86 o
  -1   4   6      111.29      127.15      2.08 o
   0   4   6       91.49       81.77      4.75 o
   1   4   6      107.78      124.93      6.80 o
   2   4   6       27.57       31.92      3.72 o
   3   4   6       11.31       19.12      4.25 o
   4   4   6      227.07      226.40      4.03 o
   5   4   6       72.33       78.63      2.08 o
   6   4   6       29.22       34.50      1.99 o
   7   4   6       25.30       27.17      2.28 o
   8   4   6        2.37        5.56      2.51 o
 -12   5   6       88.91       93.12      3.09 o
 -11   5   6       95.73      110.78      2.54 o
 -10   5   6      354.12      362.35      4.44 o
  -9   5   6      378.34      386.45      8.73 o
  -8   5   6      632.45      649.89     11.88 o
  -7   5   6        0.91        4.63      1.39 o
  -6   5   6       15.51       18.51      1.62 o
  -5   5   6      653.21      671.09      6.14 o
  -4   5   6      116.18      115.79      1.66 o
  -3   5   6        9.98        8.86      1.36 o
  -2   5   6       45.62       47.25      1.92 o
  -1   5   6       37.21       44.27      2.45 o
   0   5   6        1.58        2.92      1.90 o
   1   5   6        0.49        5.06      1.91 o
   2   5   6       24.85       29.37      2.09 o
   3   5   6      845.59      841.87     22.24 o
   4   5   6       59.18       56.23      2.08 o
   5   5   6       29.30       31.37      3.88 o
   6   5   6      492.49      466.58      5.75 o
   7   5   6      139.76      130.93      2.44 o
   8   5   6       73.72       69.07      2.59 o
 -11   6   6       54.46       56.72      2.09 o
 -10   6   6       47.58       52.21      2.59 o
  -9   6   6      195.20      195.97      3.62 o
  -8   6   6      182.52      196.80      2.83 o
  -7   6   6      208.09      212.61      2.85 o
  -6   6   6      874.90      829.92     13.77 o
  -5   6   6     1162.41     1162.45     12.13 o
  -4   6   6      234.48      236.67      6.32 o
  -3   6   6     1184.15     1101.59     14.78 o
  -2   6   6     1832.03     1791.05     39.44 o
  -1   6   6      429.58      400.73      9.19 o
   0   6   6     1365.00     1308.57     25.66 o
   1   6   6     1220.07     1157.58     13.26 o
   2   6   6      369.60      344.97      7.94 o
   3   6   6      483.11      474.38      9.47 o
   4   6   6      776.95      743.40     20.37 o
   5   6   6      702.75      660.18     16.15 o
   6   6   6      298.04      271.34      5.05 o
   7   6   6      206.64      189.14      5.80 o
 -10   7   6       49.64       53.12      2.01 o
  -9   7   6       79.22       77.41      1.93 o
  -8   7   6      296.66      302.54      2.83 o
  -7   7   6      203.17      211.09      3.09 o
  -6   7   6      261.39      255.05      5.00 o
  -5   7   6      393.20      396.31      4.42 o
  -4   7   6       66.17       80.56      1.70 o
  -3   7   6       15.24       23.17      1.81 o
  -2   7   6      512.40      526.96      7.40 o
  -1   7   6        1.26        1.73      1.68 o
   0   7   6      145.54      130.86      2.54 o
   1   7   6      174.10      175.52      3.12 o
   2   7   6       27.66       27.40      1.92 o
   3   7   6        6.65        8.79      1.68 o
   4   7   6        0.80        5.57      2.43 o
   5   7   6        6.83        5.07      1.99 o
  -8   8   6      196.21      173.59      4.34 o
  -7   8   6       83.47       81.40      1.84 o
  -6   8   6      523.74      509.28      8.10 o
  -5   8   6      273.79      272.75      3.08 o
  -4   8   6      320.95      318.02      3.81 o
  -3   8   6      849.90      822.05      9.77 o
  -2   8   6      457.56      476.55     12.68 o
  -1   8   6      336.09      358.59     16.89 o
   0   8   6      330.53      324.49      6.94 o
   1   8   6      955.19      917.00     10.06 o
   2   8   6      461.84      458.61      7.36 o
   3   8   6      235.01      227.73      4.09 o
   4   8   6      504.28      472.68     21.35 o
  -5   9   6       72.44       83.71      2.22 o
  -4   9   6       17.82       24.05      1.89 o
  -3   9   6       51.72       52.12      2.22 o
  -2   9   6       22.50       33.63      2.23 o
  -1   9   6       49.52       53.51      2.22 o
   0   9   6      131.23      131.13      4.08 o
   1   9   6       49.54       53.18      3.02 o
 -14   1   7       99.26       96.12      2.27 o
 -13   1   7       36.04       44.48      1.87 o
 -12   1   7       73.16       97.73      2.97 o
 -11   1   7      375.45      406.35      3.66 o
 -10   1   7      655.77      646.86     10.77 o
  -9   1   7     1016.07     1040.15     10.97 o
  -8   1   7      548.65      551.46      4.92 o
  -7   1   7      117.75      107.42      4.54 o
  -6   1   7     1542.29     1553.93      4.54 o
  -5   1   7     1406.24     1342.99      5.44 o
  -4   1   7     3514.72     3670.44     30.48 o
  -3   1   7     2656.31     2745.78      9.49 o
  -2   1   7       13.98       43.97      1.81 o
  -1   1   7     1560.55     1630.27     11.64 o
   0   1   7     2074.23     2300.50     31.31 o
   1   1   7       70.52       54.98      3.81 o
   2   1   7       38.41       28.38      2.21 o
   3   1   7      212.72      215.37      3.82 o
   4   1   7      168.29      174.67      2.71 o
   5   1   7       84.68       87.34      7.30 o
   6   1   7       10.17       21.54      5.16 o
   7   1   7       30.77       32.85      2.16 o
   8   1   7      143.20      139.13      2.69 o
   9   1   7        2.22        7.38      2.38 o
 -13   2   7        1.40        3.15      2.19 o
 -12   2   7        2.45        3.37      1.83 o
 -11   2   7       17.32       22.45      1.75 o
 -10   2   7       50.63       59.17      1.99 o
  -9   2   7        1.88       16.09      5.93 o
  -8   2   7      223.65      242.65      4.74 o
  -7   2   7     1429.62     1490.09      8.67 o
  -6   2   7      562.45      548.22      3.97 o
  -5   2   7      395.55      418.75      4.27 o
  -4   2   7     5906.71     6508.56     66.80 o
  -3   2   7     2074.84     2127.16     11.64 o
  -2   2   7      436.64      390.75      4.32 o
  -1   2   7     8412.14     9138.81    133.75 o
   0   2   7     3027.93     3111.25     31.14 o
   1   2   7     1301.21     1328.11     18.78 o
   2   2   7     1906.07     2058.44     22.40 o
   3   2   7     1462.03     1483.13     12.19 o
   4   2   7     1116.91     1112.72     17.83 o
   5   2   7      388.63      402.33      6.29 o
   6   2   7      574.25      587.23      8.60 o
   7   2   7      725.36      721.59     15.03 o
   8   2   7      259.11      241.56      7.19 o
 -13   3   7      263.73      246.74      2.31 o
 -12   3   7      612.87      633.88      7.14 o
 -11   3   7      794.56      855.64     15.25 o
 -10   3   7      825.78      849.96      8.64 o
  -9   3   7     1825.58     1871.03     19.06 o
  -8   3   7     3403.90     3366.68     20.78 o
  -7   3   7     7614.86     7621.14    100.03 o
  -6   3   7     5324.72     5176.89     64.46 o
  -5   3   7     2651.44     2541.42     33.75 o
  -4   3   7     6507.11     6465.80     77.23 o
  -3   3   7     4217.57     4108.66     43.40 o
  -2   3   7     3175.99     2983.13     46.61 o
  -1   3   7     5589.89     5508.29     95.12 o
   0   3   7     2746.77     2690.93     55.08 o
   1   3   7      859.74      825.99     15.40 o
   2   3   7     1729.38     1699.52     27.20 o
   3   3   7     1421.33     1434.34     16.59 o
   4   3   7      862.56      888.50     13.64 o
   5   3   7      914.69      958.95     18.24 o
   6   3   7      152.51      155.36      4.71 o
   7   3   7       56.39       58.00      2.58 o
   8   3   7       60.93       59.85      2.16 o
 -12   4   7       37.42       33.26      2.16 o
 -11   4   7       71.26       66.65      1.94 o
 -10   4   7      327.87      334.55      3.84 o
  -9   4   7       20.91       22.23      1.52 o
  -8   4   7       44.76       47.01      1.50 o
  -7   4   7     1869.80     1900.77     22.61 o
  -6   4   7      580.78      577.51      8.28 o
  -5   4   7     1378.30     1470.05     16.94 o
  -4   4   7     3215.86     3220.28     50.08 o
  -3   4   7     1436.48     1386.71     19.19 o
  -2   4   7     2476.51     2555.78     31.89 o
  -1   4   7     2573.91     2641.67     40.05 o
   0   4   7     2534.53     2555.03     59.04 o
   1   4   7     1656.34     1628.20     49.22 o
   2   4   7     1368.25     1411.88     30.32 o
   3   4   7     1170.72     1204.31     31.78 o
   4   4   7     1124.67     1118.07     23.88 o
   5   4   7      992.22      996.36     16.13 o
   6   4   7      566.05      562.35     11.75 o
   7   4   7      491.32      487.64     14.30 o
   8   4   7      176.92      160.04      2.63 o
 -12   5   7      362.32      347.52      6.30 o
 -11   5   7      414.89      406.47      6.85 o
 -10   5   7      599.82      583.86      8.53 o
  -9   5   7     1055.46     1016.70     16.69 o
  -8   5   7     1362.90     1383.18     20.55 o
  -7   5   7      783.65      817.68      9.43 o
  -6   5   7     1720.53     1690.05     15.30 o
  -5   5   7     2034.56     1987.60     22.40 o
  -4   5   7     2471.94     2488.35     25.55 o
  -3   5   7     3225.03     3163.60     31.19 o
  -2   5   7     1453.52     1467.81     18.64 o
  -1   5   7     3953.82     3989.35     86.25 o
   0   5   7     2139.70     2154.31     24.86 o
   1   5   7      601.91      603.58     14.57 o
   2   5   7     2125.46     2183.00     30.05 o
   3   5   7      888.00      925.63     18.57 o
   4   5   7      359.85      403.14     10.01 o
   5   5   7      501.00      513.20     13.79 o
   6   5   7      478.81      461.96     12.25 o
   7   5   7      300.43      297.75      8.89 o
 -11   6   7       59.84       55.22      1.96 o
 -10   6   7      107.92      107.91      2.07 o
  -9   6   7      138.72      135.28      3.12 o
  -8   6   7      313.99      299.90      4.88 o
  -7   6   7      377.43      364.67      6.65 o
  -6   6   7      229.63      230.02      4.55 o
  -5   6   7       10.23       15.09      1.65 o
  -4   6   7      411.24      418.36      5.95 o
  -3   6   7      187.27      173.82      1.95 o
  -2   6   7        1.58       12.99      5.61 o
  -1   6   7      350.00      361.02      5.02 o
   0   6   7      338.33      344.74      7.21 o
   1   6   7      704.19      706.14     12.71 o
   2   6   7      146.69      153.13      2.16 o
   3   6   7        1.25        6.79      2.48 o
   4   6   7      116.80      122.02      2.98 o
   5   6   7       68.95       66.51      2.27 o
   6   6   7       46.58       53.95      2.77 o
 -10   7   7        0.38        0.45      1.79 o
  -9   7   7       57.88       64.04      1.97 o
  -8   7   7       43.24       48.73      2.47 o
  -7   7   7      147.99      156.42      1.93 o
  -6   7   7       83.02       96.11      1.74 o
  -5   7   7        9.97       21.91      1.50 o
  -4   7   7      153.07      181.43      3.45 o
  -3   7   7       86.11       98.74      3.93 o
  -2   7   7      426.71      477.72     10.99 o
  -1   7   7      506.24      552.16     11.43 o
   0   7   7      325.86      359.91      5.23 o
   1   7   7      302.80      340.99      5.38 o
   2   7   7      152.22      178.07      2.24 o
   3   7   7      367.32      369.24      7.49 o
   4   7   7      288.98      275.26      8.89 o
   5   7   7      177.74      193.68      4.33 o
  -8   8   7        1.24        5.88      1.70 o
  -7   8   7       29.89       37.60      1.84 o
  -6   8   7       15.92       25.55      1.82 o
  -5   8   7       17.67       20.38      1.76 o
  -4   8   7       25.88       18.24      1.97 o
  -3   8   7       53.12       44.37      2.22 o
  -2   8   7        0.34        5.12      1.71 o
  -1   8   7       55.64       42.76      2.74 o
   0   8   7       32.38       25.93      2.42 o
   1   8   7       65.76       49.19      3.92 o
   2   8   7      103.86       87.43      1.83 o
   3   8   7        6.59        5.99      2.19 o
  -5   9   7       22.38       14.56      1.97 o
  -4   9   7       32.27       28.45      2.21 o
  -3   9   7        3.41       13.61      2.00 o
  -2   9   7        7.89        7.13      1.99 o
  -1   9   7        0.52        3.25      1.67 o
   0   9   7        4.64       10.53      2.43 o
 -14   0   8       28.58       51.54      3.92 o
 -13   0   8      127.80      148.25      3.50 o
 -12   0   8       27.10       37.28      2.66 o
 -11   0   8        0.51       24.25     11.84 o
 -10   0   8      541.49      516.17     11.09 o
  -9   0   8      579.12      547.87      5.95 o
  -8   0   8        4.00       13.89      2.17 o
  -7   0   8      776.82      706.58      4.66 o
  -6   0   8        0.48       13.09      1.95 o
  -5   0   8      534.62      685.11      6.30 o
  -4   0   8      872.77      842.26      4.47 o
  -3   0   8      147.73      115.68      3.28 o
  -2   0   8        0.79       24.72     16.42 o
  -1   0   8     1341.05     1572.23      6.52 o
   0   0   8      244.09      306.80     12.03 o
   1   0   8       36.52       37.70      3.76 o
   2   0   8     1055.44     1171.42      6.63 o
   3   0   8      400.35      449.42      7.85 o
   4   0   8      273.80      296.85      3.45 o
   5   0   8       43.02       49.27      3.57 o
   6   0   8      133.77      146.38      4.02 o
   7   0   8      291.63      334.87      9.60 o
   8   0   8        0.45        5.91      9.67 o
 -14   1   8      355.34      332.20      4.23 o
 -13   1   8      733.34      708.06      8.24 o
 -12   1   8      487.56      501.66      7.36 o
 -11   1   8     1581.36     1649.96     17.14 o
 -10   1   8     2679.26     2641.06     28.02 o
  -9   1   8     2121.65     2047.68     10.17 o
  -8   1   8     5580.43     5451.82     38.98 o
  -7   1   8     6256.51     6060.09     44.50 o
  -6   1   8     4466.88     4025.14     15.29 o
  -5   1   8     9790.89     9150.09     88.36 o
  -4   1   8    14798.04    13727.72     45.08 o
  -3   1   8    12855.85    12051.25    118.06 o
  -2   1   8     9527.92     9151.37    191.80 o
  -1   1   8    10373.59     9971.68     94.99 o
   0   1   8    10837.85    10768.57    160.62 o
   1   1   8     3428.48     3381.45     39.56 o
   2   1   8     3721.01     3705.23     27.25 o
   3   1   8     5055.98     5209.82     35.83 o
   4   1   8     1676.01     1664.05     18.15 o
   5   1   8     1192.63     1230.17     16.33 o
   6   1   8      771.06      783.30     13.05 o
   7   1   8      389.60      378.24     10.02 o
   8   1   8      321.13      304.37     11.11 o
 -13   2   8       32.65       42.15      1.97 o
 -12   2   8       15.30       20.02      1.89 o
 -11   2   8        0.61        8.66      3.62 o
 -10   2   8      237.87      242.29      2.93 o
  -9   2   8      160.53      163.56      2.03 o
  -8   2   8      113.65      123.05      1.93 o
  -7   2   8      302.56      279.54      2.86 o
  -6   2   8      219.17      224.02      2.55 o
  -5   2   8      823.80      816.35      4.32 o
  -4   2   8        6.56        3.62      1.37 o
  -3   2   8        1.07       10.59      4.03 o
  -2   2   8       13.03       18.70      1.85 o
  -1   2   8      775.88      916.27     13.43 o
   0   2   8       15.94       24.12      1.64 o
   1   2   8       93.19       93.81      3.01 o
   2   2   8        0.60        2.98      2.25 o
   3   2   8        4.17        8.39      1.97 o
   4   2   8       24.47       42.29      3.74 o
   5   2   8       78.50       87.60      2.32 o
   6   2   8       10.67       11.95      1.91 o
   7   2   8        0.09        2.80      2.02 o
   8   2   8       39.66       34.48      2.27 o
 -13   3   8      159.29      128.44      2.10 o
 -12   3   8       68.37       70.72      5.94 o
 -11   3   8      225.69      214.00      2.51 o
 -10   3   8      762.51      711.27      3.14 o
  -9   3   8      251.03      224.10      3.07 o
  -8   3   8      830.95      791.04      6.05 o
  -7   3   8      558.93      500.08      6.89 o
  -6   3   8      608.77      587.15      4.80 o
  -5   3   8     1469.17     1392.71     12.09 o
  -4   3   8      390.98      357.47      2.57 o
  -3   3   8     2618.06     2657.05     16.02 o
  -2   3   8     1332.04     1297.48     11.64 o
  -1   3   8     1195.17     1238.66     24.64 o
   0   3   8     1058.92     1127.44     24.39 o
   1   3   8       72.00       75.53      2.47 o
   2   3   8     1714.39     1751.11     16.68 o
   3   3   8      937.79      959.56     11.62 o
   4   3   8       79.18      101.52      2.31 o
   5   3   8      429.64      456.55     10.89 o
   6   3   8      378.67      369.45     12.18 o
   7   3   8      122.12      131.07      4.61 o
 -13   4   8       17.52       17.76      1.82 o
 -12   4   8        9.35        9.94      1.65 o
 -11   4   8       83.75       99.32      9.01 o
 -10   4   8       20.64       27.02      1.62 o
  -9   4   8      111.70      117.65      2.81 o
  -8   4   8      121.04      123.00      3.78 o
  -7   4   8      230.94      225.00      3.33 o
  -6   4   8        2.59        6.93      1.44 o
  -5   4   8      121.89      113.43      2.98 o
  -4   4   8        6.42       10.98      1.93 o
  -3   4   8      250.74      266.02      5.21 o
  -2   4   8      505.48      528.67     10.84 o
  -1   4   8      201.83      198.14      4.63 o
   0   4   8      558.29      566.83      7.54 o
   1   4   8      300.25      300.53      6.61 o
   2   4   8       32.11       26.61      2.17 o
   3   4   8      813.75      809.40      9.24 o
   4   4   8      187.90      185.53      3.51 o
   5   4   8       25.89       30.36      3.16 o
   6   4   8      124.84      118.43      2.42 o
   7   4   8       36.91       27.36      2.32 o
 -12   5   8       32.95       39.41      2.13 o
 -11   5   8       35.81       41.18      1.93 o
 -10   5   8       54.32       70.21      1.95 o
  -9   5   8       66.34       77.86      2.08 o
  -8   5   8      165.10      181.78      2.08 o
  -7   5   8        6.47       10.24      1.78 o
  -6   5   8      276.50      297.40      6.28 o
  -5   5   8     1179.30     1186.68     18.52 o
  -4   5   8      105.31       93.97      1.85 o
  -3   5   8      439.74      435.06      5.49 o
  -2   5   8     1059.03      988.87     11.76 o
  -1   5   8      438.81      412.46      9.46 o
   0   5   8      221.39      215.51      9.94 o
   1   5   8      194.12      174.13      3.75 o
   2   5   8       17.19       16.10      2.86 o
   3   5   8       35.46       29.94      2.14 o
   4   5   8       67.21       61.04      1.98 o
   5   5   8        5.04        7.17      2.04 o
   6   5   8       64.04       50.68      2.69 o
 -11   6   8      134.17      142.98      3.66 o
 -10   6   8       37.93       45.31      1.79 o
  -9   6   8       29.33       37.54      1.74 o
  -8   6   8      214.81      219.09      4.59 o
  -7   6   8       42.31       53.05      2.64 o
  -6   6   8       38.16       35.67      1.62 o
  -5   6   8       28.03       30.35      1.93 o
  -4   6   8      175.84      182.12      2.50 o
  -3   6   8      233.30      217.22      6.68 o
  -2   6   8      147.45      133.87      4.65 o
  -1   6   8      140.64      162.22      3.00 o
   0   6   8      746.15      720.69     12.68 o
   1   6   8      729.37      681.46      5.85 o
   2   6   8      123.20      118.66      1.99 o
   3   6   8      236.54      230.26      5.01 o
   4   6   8      188.71      165.63      9.12 o
   5   6   8      272.96      235.01      4.61 o
 -10   7   8       64.49       55.76      2.15 o
  -9   7   8      389.18      377.56      6.81 o
  -8   7   8      439.19      455.40      2.59 o
  -7   7   8      436.64      411.44      4.76 o
  -6   7   8      569.13      551.88      5.48 o
  -5   7   8      600.51      603.42      6.28 o
  -4   7   8      643.43      612.72      4.89 o
  -3   7   8      401.05      399.64      9.36 o
  -2   7   8     1298.96     1256.62     13.18 o
  -1   7   8      674.67      674.44     16.74 o
   0   7   8      262.67      267.23      6.60 o
   1   7   8      887.13      818.48     14.07 o
   2   7   8      585.87      553.12      5.81 o
   3   7   8      324.14      325.01     10.91 o
   4   7   8      131.14      116.17      4.22 o
  -8   8   8        5.69       10.05      1.80 o
  -7   8   8       13.34       20.88      1.69 o
  -6   8   8       11.41        9.87      1.63 o
  -5   8   8       51.32       63.01      1.82 o
  -4   8   8        7.17       11.22      2.24 o
  -3   8   8       31.95       21.97      1.94 o
  -2   8   8        6.00        5.45      1.84 o
  -1   8   8        1.53        3.44      1.99 o
   0   8   8        8.31        6.98      1.87 o
   1   8   8       39.19       33.40      1.94 o
   2   8   8        0.67        2.17      2.20 o
  -3   9   8      142.17      159.70     10.92 o
  -2   9   8      230.33      234.59      9.58 o
 -14   1   9       15.10       20.87      2.17 o
 -13   1   9       41.55       47.69      2.23 o
 -12   1   9       26.21       27.12      2.41 o
 -11   1   9      224.23      222.47      2.57 o
 -10   1   9      162.20      177.59      2.04 o
  -9   1   9      284.34      328.25      4.08 o
  -8   1   9      296.06      318.34      2.60 o
  -7   1   9       15.66       22.04      1.61 o
  -6   1   9      936.75     1019.90      6.56 o
  -5   1   9      861.98      868.57      3.05 o
  -4   1   9     1985.70     2055.41     17.45 o
  -3   1   9     1941.84     2019.83     28.27 o
  -2   1   9     1000.70      966.32     15.76 o
  -1   1   9      560.06      551.76      3.14 o
   0   1   9      214.42      237.09     14.39 o
   1   1   9     1023.34     1007.78     10.09 o
   2   1   9      537.72      534.03      5.07 o
   3   1   9     1006.48     1031.69      8.19 o
   4   1   9      809.40      836.31      8.00 o
   5   1   9       32.89       38.97      5.02 o
   6   1   9       61.70       57.35      2.32 o
   7   1   9       86.71       74.97      3.69 o
 -13   2   9      200.90      214.86      3.89 o
 -12   2   9      539.52      589.17     15.07 o
 -11   2   9      397.42      411.88      3.85 o
 -10   2   9      491.46      527.43      6.61 o
  -9   2   9      756.66      753.44      8.80 o
  -8   2   9      460.13      448.35      5.01 o
  -7   2   9     1536.74     1504.01      4.87 o
  -6   2   9     1307.97     1258.20      4.55 o
  -5   2   9      398.34      348.41      3.35 o
  -4   2   9     1133.29     1044.64     12.40 o
  -3   2   9     2548.95     2592.66     27.68 o
  -2   2   9      560.78      545.99      7.33 o
  -1   2   9        9.95        4.61      1.82 o
   0   2   9     1010.23     1040.61      9.47 o
   1   2   9      651.20      652.65      8.40 o
   2   2   9       18.13       17.43      1.96 o
   3   2   9       41.62       67.33      8.66 o
   4   2   9        4.60        5.45      1.78 o
   5   2   9       40.46       45.82      3.18 o
   6   2   9        4.22        9.75      1.93 o
   7   2   9       51.02       52.50      2.26 o
 -13   3   9      119.16      114.77      2.79 o
 -12   3   9      500.71      509.16      6.56 o
 -11   3   9       93.01       99.56      1.91 o
 -10   3   9      958.16      994.79     13.70 o
  -9   3   9     2116.74     2151.67     30.49 o
  -8   3   9      838.82      857.10      9.68 o
  -7   3   9     2561.74     2607.96     28.20 o
  -6   3   9     2487.54     2435.20     22.53 o
  -5   3   9     2609.63     2608.46     18.72 o
  -4   3   9     2472.67     2471.60     24.12 o
  -3   3   9     2271.73     2250.64     25.03 o
  -2   3   9     4338.41     4283.58     47.06 o
  -1   3   9     3984.51     3906.50     33.86 o
   0   3   9     5076.88     5182.94    107.27 o
   1   3   9     4735.57     4806.20     80.54 o
   2   3   9     2217.51     2165.92     14.81 o
   3   3   9      800.64      787.32     11.28 o
   4   3   9     1278.78     1259.17     21.05 o
   5   3   9     1258.81     1241.57     20.19 o
   6   3   9      145.60      147.87      6.20 o
   7   3   9      249.10      235.91      9.31 o
 -13   4   9      250.64      259.46      4.88 o
 -12   4   9      422.20      411.87      4.30 o
 -11   4   9      537.08      528.29      7.33 o
 -10   4   9      508.34      534.05      6.70 o
  -9   4   9     1092.57     1121.16      9.68 o
  -8   4   9      608.72      613.22     12.32 o
  -7   4   9      360.12      386.72      6.83 o
  -6   4   9     2482.35     2569.01     38.44 o
  -5   4   9     1103.19     1070.09     26.49 o
  -4   4   9     1001.91     1049.86     16.51 o
  -3   4   9     1379.73     1451.89     27.71 o
  -2   4   9      648.57      656.92     19.44 o
  -1   4   9     1582.69     1626.49     23.08 o
   0   4   9      777.83      795.47     16.04 o
   1   4   9      188.99      213.57      8.77 o
   2   4   9      238.33      246.15      3.81 o
   3   4   9      199.46      194.11      3.73 o
   4   4   9       23.81       29.12      2.28 o
   5   4   9        5.65        7.67      2.10 o
   6   4   9       32.42       33.08      2.10 o
 -12   5   9      125.72      117.38      2.64 o
 -11   5   9      212.91      195.38      6.13 o
 -10   5   9      650.57      628.65      8.08 o
  -9   5   9      568.49      539.44      7.50 o
  -8   5   9      393.72      399.51      8.01 o
  -7   5   9      402.95      386.56      5.75 o
  -6   5   9     1926.21     1904.16     21.14 o
  -5   5   9     1722.27     1707.43     36.19 o
  -4   5   9      908.74      940.73      9.67 o
  -3   5   9     2575.81     2535.81     32.84 o
  -2   5   9     2804.30     2838.93     37.29 o
  -1   5   9      530.10      552.19      6.94 o
   0   5   9      117.16      128.82      2.05 o
   1   5   9     1772.99     1799.26     48.59 o
   2   5   9     1815.76     1842.56     61.62 o
   3   5   9      575.30      584.77     15.17 o
   4   5   9      487.33      510.22      8.35 o
   5   5   9      345.28      334.44      9.81 o
 -11   6   9       29.43       32.61      2.10 o
 -10   6   9      101.07      100.21      2.11 o
  -9   6   9       76.82       86.37      2.33 o
  -8   6   9       77.66       84.28      1.71 o
  -7   6   9      655.72      695.62      7.58 o
  -6   6   9      238.17      250.19      2.56 o
  -5   6   9      328.66      364.92      2.99 o
  -4   6   9      464.42      549.36     11.50 o
  -3   6   9       84.00      102.02      1.96 o
  -2   6   9      262.82      287.75      3.21 o
  -1   6   9      348.76      391.48      6.78 o
   0   6   9      261.63      285.03      5.81 o
   1   6   9      489.08      515.97     15.15 o
   2   6   9      478.24      492.77      9.81 o
   3   6   9      155.78      165.09      6.28 o
   4   6   9      171.29      188.73      3.64 o
  -9   7   9       54.95       63.50      2.30 o
  -8   7   9       40.59       38.36      1.55 o
  -7   7   9      137.74      146.44      3.56 o
  -6   7   9       23.63       32.72      2.02 o
  -5   7   9      173.33      203.93      3.03 o
  -4   7   9      109.09      128.93      2.55 o
  -3   7   9        3.24        0.03      1.73 o
  -2   7   9      163.74      188.17      3.16 o
  -1   7   9       10.04       18.36      1.99 o
   0   7   9       18.52       30.72      2.12 o
   1   7   9       93.92      123.32      5.20 o
   2   7   9        0.26        5.43      2.21 o
   3   7   9        9.87       15.16      2.01 o
  -7   8   9        9.50       14.12      1.98 o
  -6   8   9        2.06        4.84      1.68 o
  -5   8   9        0.80        0.84      2.37 o
  -4   8   9       75.16       80.89      4.94 o
  -3   8   9        9.16        9.76      2.01 o
  -2   8   9        3.11        8.27      1.73 o
  -1   8   9      108.75      120.51      2.18 o
   0   8   9       67.77       72.70      2.37 o
   1   8   9      127.33      119.73      2.20 o
 -14   0  10      534.49      565.34     15.96 o
 -13   0  10      867.32      914.80     22.11 o
 -12   0  10     1063.46     1097.34     16.64 o
 -11   0  10     2178.26     2144.22     23.78 o
 -10   0  10     2312.82     2335.49     27.60 o
  -9   0  10     3461.88     3363.94     24.01 o
  -8   0  10     3533.43     3347.18     31.35 o
  -7   0  10     7539.75     7427.04     79.05 o
  -6   0  10     6874.40     6731.73     68.95 o
  -5   0  10     2482.24     2261.43     12.90 o
  -4   0  10     5228.86     5054.10     42.08 o
  -3   0  10     8047.88     7990.15    137.52 o
  -2   0  10     7066.94     6791.86    171.00 o
  -1   0  10     4173.71     4075.53     91.02 o
   0   0  10     5037.44     4940.60    148.08 o
   1   0  10     2712.50     2601.82     94.65 o
   2   0  10      665.37      629.73      6.93 o
   3   0  10      987.64     1004.71      5.64 o
   4   0  10     1765.89     1750.13     13.84 o
   5   0  10     1107.75     1150.72      6.30 o
   6   0  10       37.21       39.30      3.16 o
   7   0  10      123.91      125.41      4.25 o
 -14   1  10       58.93       48.50      2.05 o
 -13   1  10        1.66        4.24      1.89 o
 -12   1  10        9.64       11.08      1.89 o
 -11   1  10      241.84      231.57      3.32 o
 -10   1  10       69.13       61.97      1.83 o
  -9   1  10       31.88       32.19      1.71 o
  -8   1  10      410.99      426.76      3.13 o
  -7   1  10     1021.20     1048.31      7.65 o
  -6   1  10      459.03      471.27      6.30 o
  -5   1  10      694.04      742.99      4.13 o
  -4   1  10     3136.76     3335.00     33.90 o
  -3   1  10      305.04      291.05      2.32 o
  -2   1  10      133.88      130.34      2.15 o
  -1   1  10     1671.24     1797.52     25.06 o
   0   1  10     1301.83     1315.32     21.38 o
   1   1  10     1065.34     1076.68      6.56 o
   2   1  10      272.56      286.12      4.80 o
   3   1  10      529.26      539.29      8.34 o
   4   1  10      918.28      960.93      8.43 o
   5   1  10      124.17      124.16      2.95 o
   6   1  10      149.61      157.39      3.29 o
   7   1  10      271.17      248.54      8.30 o
 -13   2  10      550.03      502.25      3.33 o
 -12   2  10      318.72      315.76      6.50 o
 -11   2  10      336.56      339.51      6.59 o
 -10   2  10     1483.05     1511.06     16.36 o
  -9   2  10     1241.90     1187.84      6.86 o
  -8   2  10     2352.73     2255.05     17.51 o
  -7   2  10     2252.90     2222.16     13.95 o
  -6   2  10     3179.01     3102.46     28.05 o
  -5   2  10     2361.31     2243.21     13.91 o
  -4   2  10     2280.80     2182.06     17.93 o
  -3   2  10     3283.75     3250.06     28.48 o
  -2   2  10      695.40      674.22      7.79 o
  -1   2  10     2533.06     2537.96     43.93 o
   0   2  10     2246.18     2303.44     34.22 o
   1   2  10     2320.91     2337.32     18.51 o
   2   2  10     2318.63     2423.83     25.06 o
   3   2  10      111.96      120.61      5.59 o
   4   2  10      583.45      606.64      4.75 o
   5   2  10      396.70      386.60      9.56 o
   6   2  10       39.03       36.60      1.99 o
 -13   3  10       33.20       28.84      1.93 o
 -12   3  10        1.23        2.62      1.82 o
 -11   3  10       81.53       70.11      2.03 o
 -10   3  10      179.94      176.88      3.81 o
  -9   3  10       73.36       87.75      2.12 o
  -8   3  10        7.29        9.10      1.63 o
  -7   3  10      539.97      516.75      3.35 o
  -6   3  10      210.44      203.24      3.06 o
  -5   3  10       12.10       15.20      1.59 o
  -4   3  10        5.98       11.67      2.96 o
  -3   3  10      121.01      132.09      1.86 o
  -2   3  10       77.05       79.96      2.04 o
  -1   3  10       17.03       25.48      1.81 o
   0   3  10      136.74      135.14      2.52 o
   1   3  10      293.48      316.04      5.67 o
   2   3  10      102.49      106.29      2.55 o
   3   3  10       84.52       84.03      2.96 o
   4   3  10        3.65       11.92      1.92 o
   5   3  10        4.22        4.67      2.01 o
   6   3  10        0.12        6.05      2.41 o
 -12   4  10        1.11        5.97      1.84 o
 -11   4  10        6.95       12.32      1.97 o
 -10   4  10       23.16       34.55      2.91 o
  -9   4  10       61.66       57.28      1.66 o
  -8   4  10      122.13      139.80      2.20 o
  -7   4  10       23.39       32.88      3.61 o
  -6   4  10      485.96      496.09      8.10 o
  -5   4  10        4.22        4.82      1.88 o
  -4   4  10        4.23        6.29      1.79 o
  -3   4  10       95.94      105.87      2.06 o
  -2   4  10      246.47      263.88      2.74 o
  -1   4  10      665.54      730.79      8.94 o
   0   4  10       17.02       22.34      2.09 o
   1   4  10      192.97      172.70      2.42 o
   2   4  10       58.77       82.48      2.35 o
   3   4  10      209.53      219.22      2.64 o
   4   4  10       20.75       33.57      2.27 o
   5   4  10      144.17      152.31      2.93 o
 -12   5  10       23.68       26.69      2.05 o
 -11   5  10        3.99       12.03      4.67 o
 -10   5  10       19.26       19.27      1.71 o
  -9   5  10       60.10       65.34      1.78 o
  -8   5  10      200.25      202.06      4.47 o
  -7   5  10       23.01       26.46      1.63 o
  -6   5  10       30.07       23.81      1.94 o
  -5   5  10      526.69      488.23      8.98 o
  -4   5  10       19.39       18.66      1.93 o
  -3   5  10      321.40      312.69      3.93 o
  -2   5  10      369.68      336.30      3.62 o
  -1   5  10       48.58       44.78      3.67 o
   0   5  10      222.05      197.51      2.58 o
   1   5  10      186.08      164.34      3.50 o
   2   5  10      486.61      449.43      7.60 o
   3   5  10      522.73      456.44      7.44 o
   4   5  10       72.87       65.80      2.15 o
   5   5  10      166.30      140.27      2.62 o
 -11   6  10      244.29      240.54      9.14 o
 -10   6  10      147.37      150.99      3.78 o
  -9   6  10      305.25      299.84      5.15 o
  -8   6  10      339.86      345.23      6.29 o
  -7   6  10      256.17      262.23      4.62 o
  -6   6  10      352.55      352.69      4.92 o
  -5   6  10      531.01      523.64      5.66 o
  -4   6  10      259.05      259.82      3.71 o
  -3   6  10       50.23       52.54      2.55 o
  -2   6  10      761.49      736.75     13.15 o
  -1   6  10      297.61      283.74      7.08 o
   0   6  10       37.95       52.35      8.95 o
   1   6  10      103.46       95.27      3.68 o
   2   6  10        2.58        7.98      2.14 o
   3   6  10      155.26      134.01      2.76 o
   4   6  10       68.74       60.36      2.34 o
  -9   7  10       23.03       20.76      1.96 o
  -8   7  10       12.82       10.84      1.79 o
  -7   7  10        5.99        5.61      1.80 o
  -6   7  10       76.97       70.59      2.48 o
  -5   7  10       92.32       81.27      2.38 o
  -4   7  10       83.76       76.00      2.38 o
  -3   7  10      214.82      185.48      6.16 o
  -2   7  10      240.29      205.02      8.04 o
  -1   7  10      208.52      188.60      5.53 o
   0   7  10      284.36      253.41     10.20 o
   1   7  10      143.29      129.14      5.64 o
   2   7  10      230.60      208.64      4.91 o
  -7   8  10      222.41      224.19      5.47 o
  -6   8  10      159.92      166.47      2.65 o
  -5   8  10      429.92      424.95     10.65 o
  -4   8  10      185.97      190.20     11.34 o
  -3   8  10      156.09      176.48      3.14 o
  -2   8  10      233.75      234.16      3.70 o
  -1   8  10      125.41      135.88      2.41 o
   0   8  10      297.14      286.94     10.39 o
 -14   1  11       51.78       55.76      2.14 o
 -13   1  11        0.24        2.98      1.99 o
 -12   1  11       79.73       87.37      2.64 o
 -11   1  11      112.33      120.57      2.02 o
 -10   1  11      350.86      341.32      2.47 o
  -9   1  11       35.11       35.88      1.65 o
  -8   1  11       24.78       27.50      1.63 o
  -7   1  11       19.95       25.40      2.82 o
  -6   1  11       87.49       88.83      1.88 o
  -5   1  11      162.71      155.92      2.21 o
  -4   1  11      262.69      277.73      2.24 o
  -3   1  11       10.01       11.84      1.93 o
  -2   1  11        0.06        4.17      1.88 o
  -1   1  11      105.33      109.09      2.33 o
   0   1  11       58.90       62.23      2.41 o
   1   1  11       87.91       95.76      2.19 o
   2   1  11       21.46       25.45      2.15 o
   3   1  11       79.01       78.98      3.83 o
   4   1  11       70.52       73.36      3.49 o
   5   1  11        2.92        3.19      2.48 o
   6   1  11        7.52        7.68      2.75 o
 -13   2  11       52.71       57.05      2.28 o
 -12   2  11      388.18      389.87      5.65 o
 -11   2  11      469.21      482.68      6.26 o
 -10   2  11      339.23      347.21      2.42 o
  -9   2  11      948.83      956.13     11.13 o
  -8   2  11     2550.75     2589.62     10.52 o
  -7   2  11     2905.24     2906.18     32.27 o
  -6   2  11      906.29      855.68      9.58 o
  -5   2  11     1736.05     1714.70     20.65 o
  -4   2  11     4876.29     4939.08     40.37 o
  -3   2  11     2457.38     2359.81     27.46 o
  -2   2  11      715.94      688.02     10.44 o
  -1   2  11     1797.68     1810.13     45.58 o
   0   2  11     2173.38     2111.93     31.14 o
   1   2  11      646.58      625.24      9.01 o
   2   2  11      630.97      617.76      7.87 o
   3   2  11      478.06      471.73      4.41 o
   4   2  11      232.43      221.81      6.76 o
   5   2  11      407.65      374.84      9.15 o
   6   2  11      140.50      127.01      2.99 o
 -13   3  11       78.89       76.50      1.95 o
 -12   3  11       20.41       31.34      1.86 o
 -11   3  11      361.79      377.59      6.46 o
 -10   3  11      108.89      123.50      2.85 o
  -9   3  11      180.81      201.20      2.10 o
  -8   3  11      745.28      756.56      4.22 o
  -7   3  11      275.28      289.76      4.39 o
  -6   3  11       94.92      102.13      2.07 o
  -5   3  11        3.53        9.35      1.74 o
  -4   3  11        5.73        7.34      1.62 o
  -3   3  11       20.21       21.63      1.48 o
  -2   3  11       32.14       39.40      1.87 o
  -1   3  11      218.21      213.89      3.10 o
   0   3  11      422.17      430.55      6.33 o
   1   3  11       37.35       41.21      1.79 o
   2   3  11        2.14        1.67      1.92 o
   3   3  11        0.24        2.36      1.94 o
   4   3  11       17.73       17.76      2.02 o
   5   3  11      128.37      108.08      4.17 o
 -12   4  11      251.67      240.45      6.18 o
 -11   4  11      773.07      777.20      9.73 o
 -10   4  11      649.57      663.82     10.48 o
  -9   4  11      795.50      787.27     11.92 o
  -8   4  11     2016.49     2062.64     24.04 o
  -7   4  11     1533.15     1597.40     28.97 o
  -6   4  11     2314.07     2333.64     45.93 o
  -5   4  11     3373.86     3398.78     74.46 o
  -4   4  11     2396.86     2362.71     55.07 o
  -3   4  11     1974.20     1998.16     68.92 o
  -2   4  11     2791.34     2847.51     42.32 o
  -1   4  11     3071.27     3106.14     58.03 o
   0   4  11      984.33      990.82     14.12 o
   1   4  11      340.42      386.04      5.79 o
   2   4  11     1376.47     1346.57      8.50 o
   3   4  11     1370.64     1277.67      7.12 o
   4   4  11      303.20      292.38      9.49 o
   5   4  11      272.48      239.45      5.15 o
 -11   5  11       14.42       21.96      1.82 o
 -10   5  11      107.21      128.40      3.05 o
  -9   5  11      190.82      208.66      2.92 o
  -8   5  11       12.47       25.42      4.13 o
  -7   5  11        9.79       20.62      2.45 o
  -6   5  11        5.71       12.19      1.55 o
  -5   5  11      437.81      459.98     10.61 o
  -4   5  11      305.40      343.29      2.38 o
  -3   5  11        1.11        6.60      2.82 o
  -2   5  11       13.36       18.67      1.71 o
  -1   5  11      139.28      147.73      3.88 o
   0   5  11      124.36      127.52      2.53 o
   1   5  11        9.73        7.85      3.09 o
   2   5  11        1.86        5.29      2.50 o
   3   5  11       21.54       27.64      2.69 o
   4   5  11        4.17        7.90      2.20 o
 -10   6  11      213.82      192.72      4.15 o
  -9   6  11      334.32      329.96      5.60 o
  -8   6  11      490.52      509.02     11.55 o
  -7   6  11      316.12      330.01      4.52 o
  -6   6  11       65.18       71.26      2.24 o
  -5   6  11      498.65      570.78     13.37 o
  -4   6  11      524.89      611.01     10.51 o
  -3   6  11      192.47      225.56      6.05 o
  -2   6  11      581.40      630.46     12.29 o
  -1   6  11      811.68      853.43     23.40 o
   0   6  11      472.97      490.44     15.51 o
   1   6  11      262.47      273.97      2.84 o
   2   6  11      274.57      288.09      6.44 o
   3   6  11      216.35      217.79      4.06 o
  -9   7  11        0.01        2.85      2.19 o
  -8   7  11        1.57        3.40      1.66 o
  -7   7  11       22.78       29.70      1.82 o
  -6   7  11       23.43       29.10      2.15 o
  -5   7  11        7.62       12.27      2.27 o
  -4   7  11      116.87      119.82      2.09 o
  -3   7  11      154.91      152.32      2.68 o
  -2   7  11      118.29      125.10      2.88 o
  -1   7  11       70.09       78.68      2.72 o
   0   7  11       11.00       14.24      1.60 o
   1   7  11      136.88      120.81      6.62 o
  -5   8  11        1.35       11.29      2.47 o
  -4   8  11        0.68        4.61      2.36 o
  -3   8  11        3.35       10.54      1.79 o
  -2   8  11       29.77       44.68      3.08 o
 -13   0  12      223.82      201.73      8.90 o
 -12   0  12      419.43      389.29      8.64 o
 -11   0  12      315.96      305.51      8.72 o
 -10   0  12      309.26      319.22      2.98 o
  -9   0  12      494.47      481.77      9.44 o
  -8   0  12      937.24      904.97      4.13 o
  -7   0  12     2995.69     3033.42     22.89 o
  -6   0  12     1269.45     1257.04     10.16 o
  -5   0  12     3447.94     3339.70     44.47 o
  -4   0  12     2436.52     2475.42     69.94 o
  -3   0  12     1515.30     1562.51     32.98 o
  -2   0  12     6603.82     6462.81    281.31 o
  -1   0  12      461.88      463.71      8.16 o
   0   0  12     1179.54     1161.35     55.40 o
   1   0  12     3642.96     3608.99     18.28 o
   2   0  12      311.48      330.34     15.83 o
   3   0  12      580.83      550.58      4.11 o
   4   0  12      813.75      766.33      5.22 o
   5   0  12      221.63      222.75      8.73 o
 -13   1  12      313.86      340.36      5.86 o
 -12   1  12      557.53      580.72      8.26 o
 -11   1  12      649.60      655.69      7.68 o
 -10   1  12     1105.23     1110.22      9.02 o
  -9   1  12      874.33      872.78      7.26 o
  -8   1  12      916.45      902.29      5.59 o
  -7   1  12     3076.04     3037.83     18.79 o
  -6   1  12     2122.92     2086.01     14.89 o
  -5   1  12     1327.07     1276.51     10.19 o
  -4   1  12     3357.82     3274.83     25.85 o
  -3   1  12     1020.75     1011.85      8.81 o
  -2   1  12      813.82      813.42     17.08 o
  -1   1  12     1667.14     1705.19     32.27 o
   0   1  12       44.91       48.80      2.15 o
   1   1  12      520.47      534.75      5.04 o
   2   1  12     1180.67     1202.50      6.26 o
   3   1  12        0.92        3.77      2.00 o
   4   1  12       27.36       33.57      2.46 o
   5   1  12      196.25      179.35      2.84 o
 -13   2  12      259.32      235.83      6.78 o
 -12   2  12       73.47       70.52      1.89 o
 -11   2  12       36.91       38.35      1.83 o
 -10   2  12      965.93      915.27      7.13 o
  -9   2  12      953.32      947.87     13.20 o
  -8   2  12      354.40      347.89      4.37 o
  -7   2  12       28.40       27.58      1.72 o
  -6   2  12      386.58      370.48      4.38 o
  -5   2  12     1296.87     1276.12     11.87 o
  -4   2  12      980.66     1029.38     12.35 o
  -3   2  12      990.80      995.83     11.98 o
  -2   2  12     1619.25     1660.09     34.22 o
  -1   2  12      716.38      747.10     19.44 o
   0   2  12       73.16      101.25      2.99 o
   1   2  12     1094.58     1132.66     18.26 o
   2   2  12      377.88      387.86      7.90 o
   3   2  12       23.42       31.53      2.06 o
   4   2  12      362.28      354.51      7.43 o
   5   2  12       52.63       55.38      2.46 o
 -13   3  12       39.99       41.45      2.17 o
 -12   3  12      113.32      117.50      4.14 o
 -11   3  12       85.48       82.78      2.11 o
 -10   3  12       30.10       39.43      4.01 o
  -9   3  12      427.74      446.61      3.92 o
  -8   3  12      105.43      107.24      1.91 o
  -7   3  12        7.19        7.42      1.82 o
  -6   3  12      352.35      387.28      6.19 o
  -5   3  12      695.14      739.83      5.57 o
  -4   3  12      906.74      909.78      7.84 o
  -3   3  12       21.23       33.96      1.66 o
  -2   3  12      159.48      171.07      2.94 o
  -1   3  12     1458.01     1514.44     23.29 o
   0   3  12      157.00      174.97      3.26 o
   1   3  12       80.08       88.30      2.75 o
   2   3  12      361.84      348.72      6.45 o
   3   3  12      130.93      139.64      4.79 o
   4   3  12       89.22       82.83      2.08 o
 -12   4  12        8.04        6.67      1.87 o
 -11   4  12        2.90        5.55      1.62 o
 -10   4  12        4.66        2.82      1.55 o
  -9   4  12       13.75       15.63      1.98 o
  -8   4  12       45.37       46.83      2.02 o
  -7   4  12       29.24       27.02      1.61 o
  -6   4  12       34.22       41.31      4.07 o
  -5   4  12       16.12       23.38      2.27 o
  -4   4  12      207.17      184.84      4.10 o
  -3   4  12      534.23      505.02      9.80 o
  -2   4  12       95.71      108.04      2.80 o
  -1   4  12      113.38       95.39      3.66 o
   0   4  12      384.85      353.45      6.35 o
   1   4  12        0.19        2.08      2.82 o
   2   4  12        2.90        4.94      1.98 o
   3   4  12        5.20        7.95      2.35 o
   4   4  12        6.15        4.12      2.04 o
 -11   5  12       58.00       57.97      3.65 o
 -10   5  12       95.45      107.48      2.50 o
  -9   5  12       29.11       36.34      2.37 o
  -8   5  12       18.91       22.49      1.97 o
  -7   5  12       29.65       32.06      1.82 o
  -6   5  12       67.23       75.66      3.76 o
  -5   5  12       82.72       83.38      1.83 o
  -4   5  12        3.68        4.46      1.79 o
  -3   5  12        8.80       10.96      1.79 o
  -2   5  12        8.68        9.79      4.12 o
  -1   5  12       20.32       23.05      2.11 o
   0   5  12       24.39       31.01      2.11 o
   1   5  12      125.72      118.61      6.87 o
   2   5  12      149.41      146.58      4.49 o
   3   5  12        5.50       12.41      3.39 o
 -10   6  12       21.95       15.46      1.68 o
  -9   6  12       50.04       46.15      2.10 o
  -8   6  12       23.55       21.08      1.97 o
  -7   6  12      117.57      106.09      3.72 o
  -6   6  12      585.15      532.83      4.10 o
  -5   6  12      258.33      250.94     11.09 o
  -4   6  12       67.61       60.10      2.71 o
  -3   6  12      398.13      356.21      4.91 o
  -2   6  12      539.65      479.41      3.94 o
  -1   6  12      334.74      306.49      8.40 o
   0   6  12      395.18      368.75      8.31 o
   1   6  12      159.50      131.66      2.66 o
   2   6  12      193.82      160.19      2.84 o
  -8   7  12      200.59      193.70      4.45 o
  -7   7  12      153.32      162.50      3.29 o
  -6   7  12       27.78       38.52      2.35 o
  -5   7  12      178.98      179.58      5.16 o
  -4   7  12      175.03      189.55      3.23 o
  -3   7  12       34.46       41.21      1.96 o
  -2   7  12       37.13       40.11      2.12 o
  -1   7  12       20.51       25.82      1.86 o
   0   7  12       49.08       50.97      2.30 o
 -13   1  13       17.61       25.94      1.99 o
 -12   1  13      150.46      137.66      2.18 o
 -11   1  13      343.69      342.13      2.48 o
 -10   1  13      355.44      363.07      2.54 o
  -9   1  13        2.45        2.98      1.93 o
  -8   1  13       48.17       61.41      6.41 o
  -7   1  13      383.33      377.95      2.39 o
  -6   1  13      915.07      925.75      6.03 o
  -5   1  13      686.40      668.86      6.06 o
  -4   1  13       54.53       54.88      5.36 o
  -3   1  13     1490.64     1443.24     21.35 o
  -2   1  13      216.12      210.73      2.54 o
  -1   1  13       17.96       18.92      1.84 o
   0   1  13      372.17      367.15      7.13 o
   1   1  13       91.78       86.01      2.31 o
   2   1  13      122.13      119.33      2.53 o
   3   1  13       54.67       53.78      2.41 o
   4   1  13        9.49       15.96      4.87 o
 -13   2  13       33.94       36.50      2.01 o
 -12   2  13       46.02       43.04      2.96 o
 -11   2  13        7.25        9.44      1.87 o
 -10   2  13       10.41       11.40      2.01 o
  -9   2  13       71.98       74.32      3.03 o
  -8   2  13       46.84       42.68      1.77 o
  -7   2  13       36.86       32.12      1.70 o
  -6   2  13        6.33        9.89      1.49 o
  -5   2  13       10.44       12.45      1.38 o
  -4   2  13      536.31      506.45      2.65 o
  -3   2  13      223.47      221.42      3.74 o
  -2   2  13       14.55       16.70      1.95 o
  -1   2  13      309.04      285.61      2.97 o
   0   2  13      498.46      474.32      8.59 o
   1   2  13      221.64      207.81      2.45 o
   2   2  13      189.88      169.10      3.66 o
   3   2  13      135.06      118.82      3.62 o
   4   2  13      102.21       84.44      3.56 o
 -12   3  13      400.36      418.79      7.83 o
 -11   3  13      678.29      700.29      8.95 o
 -10   3  13      629.97      657.63     11.07 o
  -9   3  13     1338.27     1357.25     16.61 o
  -8   3  13     1137.95     1163.28     15.07 o
  -7   3  13     1539.31     1589.83     17.19 o
  -6   3  13     2032.84     2034.59     17.88 o
  -5   3  13      375.09      395.48      2.84 o
  -4   3  13     1096.39     1066.08     12.55 o
  -3   3  13     2312.30     2311.16     32.34 o
  -2   3  13     1374.33     1356.92     22.05 o
  -1   3  13      907.03      925.26     13.72 o
   0   3  13     1329.43     1310.74     13.98 o
   1   3  13      849.15      815.58     16.41 o
   2   3  13       77.57       87.40      2.95 o
   3   3  13      132.05      135.81      3.21 o
 -12   4  13        2.18        6.02      2.01 o
 -11   4  13        4.09        3.01      1.52 o
 -10   4  13       27.41       21.56      1.85 o
  -9   4  13        5.47        3.39      2.13 o
  -8   4  13        0.20        7.19      1.87 o
  -7   4  13       54.24       46.08      1.77 o
  -6   4  13      205.97      189.99      2.14 o
  -5   4  13       32.12       28.13      1.75 o
  -4   4  13       34.78       27.30      1.55 o
  -3   4  13      142.10      129.35      1.86 o
  -2   4  13       97.48       90.55      1.86 o
  -1   4  13      124.50      105.97      2.32 o
   0   4  13       53.12       52.61      2.22 o
   1   4  13      212.87      197.31      2.93 o
   2   4  13      315.41      280.52      6.81 o
   3   4  13       50.85       48.68      2.34 o
 -11   5  13      228.57      228.78      4.94 o
 -10   5  13      406.96      408.01      7.55 o
  -9   5  13      503.94      512.82      7.68 o
  -8   5  13      397.89      440.26      8.54 o
  -7   5  13      406.01      423.35      8.78 o
  -6   5  13     1232.49     1251.73     37.52 o
  -5   5  13     1376.26     1469.17     38.54 o
  -4   5  13      534.28      598.30      9.94 o
  -3   5  13      865.83      890.34     11.09 o
  -2   5  13      404.74      442.93      9.73 o
  -1   5  13      379.13      429.88      2.95 o
   0   5  13      827.20      794.95     14.65 o
   1   5  13      314.75      339.07      8.95 o
   2   5  13      270.55      282.52     11.76 o
  -9   6  13       19.04       14.41      1.72 o
  -8   6  13       47.58       52.29      2.16 o
  -7   6  13       24.22       30.95      1.86 o
  -6   6  13       57.43       53.35      2.11 o
  -5   6  13        4.57        6.19      3.13 o
  -4   6  13        0.01        3.16      2.06 o
  -3   6  13        0.03        2.01      2.09 o
  -2   6  13        0.87        3.22      2.12 o
  -1   6  13        0.00        3.17      2.12 o
   0   6  13        2.77        5.54      1.95 o
  -7   7  13      194.27      192.46      5.19 o
  -6   7  13       43.81       49.93      2.13 o
  -5   7  13       20.69       37.94      5.45 o
  -4   7  13       51.24       60.08      3.49 o
  -3   7  13       51.30       60.24      2.61 o
  -2   7  13       86.92      101.15      2.90 o
 -13   0  14      290.38      321.11     15.48 o
 -12   0  14       89.09      103.48      3.16 o
 -11   0  14      201.53      229.08      4.19 o
 -10   0  14     1093.77     1115.56     16.35 o
  -9   0  14      415.23      432.85      3.81 o
  -8   0  14        2.26        7.43      2.37 o
  -7   0  14      239.57      242.12      7.19 o
  -6   0  14      489.31      497.94      9.24 o
  -5   0  14        1.91        2.60      1.94 o
  -4   0  14      523.84      574.46     15.18 o
  -3   0  14      491.83      513.84      8.55 o
  -2   0  14      130.81      127.10      7.79 o
  -1   0  14      410.82      420.08     17.34 o
   0   0  14       69.25       49.83      3.07 o
   1   0  14       13.52        8.43      3.01 o
   2   0  14       24.39       26.10      3.20 o
   3   0  14       15.68       19.65      3.49 o
 -13   1  14      147.48      137.83      3.00 o
 -12   1  14      350.25      320.90      4.70 o
 -11   1  14     1051.70     1010.63      7.63 o
 -10   1  14      789.40      773.55      6.84 o
  -9   1  14      371.89      376.47      2.42 o
  -8   1  14     2911.69     2894.68     20.04 o
  -7   1  14     2357.03     2338.80     12.39 o
  -6   1  14      254.74      251.27      2.49 o
  -5   1  14     2424.66     2385.84     13.10 o
  -4   1  14     1768.04     1753.13     28.52 o
  -3   1  14      506.83      499.40      7.52 o
  -2   1  14     2027.27     2068.69     46.30 o
  -1   1  14     1274.91     1314.37     18.27 o
   0   1  14      667.94      653.73      7.82 o
   1   1  14      671.82      657.60     12.27 o
   2   1  14      391.76      400.94      7.01 o
   3   1  14      356.27      355.09      8.25 o
 -13   2  14       46.44       47.56      2.18 o
 -12   2  14      148.54      157.33      2.37 o
 -11   2  14       23.18       44.49      6.21 o
 -10   2  14      262.62      290.90      2.62 o
  -9   2  14      167.92      178.58      2.51 o
  -8   2  14       72.39       94.01      2.03 o
  -7   2  14     1055.53     1071.31     11.34 o
  -6   2  14        3.78        5.88      1.89 o
  -5   2  14       46.04       55.52      2.20 o
  -4   2  14      798.95      819.57      9.32 o
  -3   2  14        6.29        4.87      2.09 o
  -2   2  14       47.66       53.54      2.56 o
  -1   2  14      167.41      187.24      2.82 o
   0   2  14      141.31      151.14      2.34 o
   1   2  14      164.08      163.32      4.00 o
   2   2  14       22.45       25.78      2.00 o
   3   2  14        1.25        2.10      2.41 o
 -12   3  14       21.19       20.30      2.54 o
 -11   3  14       63.93       63.16      2.73 o
 -10   3  14       30.87       31.94      1.87 o
  -9   3  14       66.60       64.39      2.06 o
  -8   3  14      517.55      522.77     11.43 o
  -7   3  14       73.04       70.48      2.04 o
  -6   3  14       23.13       30.00      2.74 o
  -5   3  14      731.60      768.78      4.30 o
  -4   3  14      139.37      153.78      1.95 o
  -3   3  14        0.59        5.43      1.77 o
  -2   3  14      388.01      417.07      6.53 o
  -1   3  14      179.03      193.33      2.53 o
   0   3  14       24.46       34.18      2.23 o
   1   3  14       72.61       79.59      2.46 o
   2   3  14       37.72       49.78      2.39 o
 -11   4  14        0.05        0.46      1.74 o
 -10   4  14        0.14       -0.37      1.64 o
  -9   4  14        0.01        5.27      1.94 o
  -8   4  14       38.60       43.82      2.41 o
  -7   4  14       29.23       36.46      1.79 o
  -6   4  14        2.44        2.48      1.43 o
  -5   4  14       19.08       25.25      1.90 o
  -4   4  14      514.84      510.91     13.33 o
  -3   4  14      101.10      102.77      2.13 o
  -2   4  14       27.72       31.56      1.71 o
  -1   4  14      188.27      178.77      4.06 o
   0   4  14        1.96        3.67      2.00 o
   1   4  14        8.44       11.99      2.40 o
   2   4  14       71.89       55.77      2.32 o
 -10   5  14       36.59       37.55      2.22 o
  -9   5  14       32.84       24.16      2.02 o
  -8   5  14       75.44       68.53      1.99 o
  -7   5  14      152.36      136.35      3.75 o
  -6   5  14      226.49      191.30      4.43 o
  -5   5  14       39.76       32.12      1.74 o
  -4   5  14      104.10       84.16      2.06 o
  -3   5  14       92.61       78.62      3.90 o
  -2   5  14       34.15       28.84      2.16 o
  -1   5  14       72.61       58.88      3.31 o
   0   5  14       28.43       17.93      2.26 o
  -8   6  14       16.62       21.06      1.89 o
  -7   6  14       22.17       17.40      2.37 o
  -6   6  14        8.46       14.50      2.55 o
  -5   6  14        6.65        7.01      1.79 o
  -4   6  14        6.48        6.98      2.15 o
  -3   6  14       16.16       19.39      2.26 o
  -2   6  14       13.54       10.76      1.73 o
  -1   6  14       19.47       17.45      2.27 o
 -12   1  15        5.03       10.01      3.09 o
 -11   1  15       15.00       17.60      2.15 o
 -10   1  15       23.58       23.38      1.83 o
  -9   1  15        0.41        1.29      1.67 o
  -8   1  15      288.55      278.23      3.09 o
  -7   1  15      255.12      245.52      2.92 o
  -6   1  15       40.65       39.07      1.71 o
  -5   1  15      129.49      126.22      2.17 o
  -4   1  15      128.53      122.68      2.95 o
  -3   1  15      354.88      319.43      3.54 o
  -2   1  15       29.95       32.72      2.12 o
  -1   1  15        1.15       -0.03      2.35 o
   0   1  15       51.85       43.06      2.33 o
   1   1  15      107.70       97.05      2.45 o
   2   1  15      162.85      150.43      5.40 o
 -12   2  15       88.43      102.15      2.21 o
 -11   2  15      435.82      434.60      6.84 o
 -10   2  15      460.08      465.43      4.72 o
  -9   2  15      418.33      420.48      5.62 o
  -8   2  15      565.32      578.10      5.04 o
  -7   2  15      243.24      247.76      2.81 o
  -6   2  15      429.62      415.45      4.80 o
  -5   2  15      473.28      510.16      5.38 o
  -4   2  15      103.62      116.25      2.08 o
  -3   2  15      134.99      131.23      2.39 o
  -2   2  15      134.26      139.00      2.69 o
  -1   2  15      125.51      137.68      2.49 o
   0   2  15       49.55       51.43      2.52 o
   1   2  15       37.17       40.75      2.32 o
   2   2  15       51.36       52.86      2.54 o
 -12   3  15       78.28       73.51      2.24 o
 -11   3  15       41.59       46.58      6.24 o
 -10   3  15       45.20       35.70      2.05 o
  -9   3  15      389.07      364.31      3.22 o
  -8   3  15       72.58       68.12      1.88 o
  -7   3  15      312.01      269.42      2.36 o
  -6   3  15      682.75      620.50      6.64 o
  -5   3  15      252.80      254.88      3.53 o
  -4   3  15      612.81      562.48      5.70 o
  -3   3  15      391.56      363.77      8.31 o
  -2   3  15      448.90      427.46      5.51 o
  -1   3  15      672.15      607.54      8.86 o
   0   3  15      212.40      190.43     10.36 o
   1   3  15       41.75       41.59      2.41 o
 -11   4  15      503.00      516.84     13.52 o
 -10   4  15      137.66      162.50      6.49 o
  -9   4  15      459.66      475.71      6.82 o
  -8   4  15      697.93      764.33     10.09 o
  -7   4  15      278.25      312.69      5.91 o
  -6   4  15      517.51      531.53      4.47 o
  -5   4  15      846.47      867.19      9.11 o
  -4   4  15      406.79      464.35     14.56 o
  -3   4  15      224.69      234.68      3.98 o
  -2   4  15      373.26      374.54      7.71 o
  -1   4  15      152.84      170.20      3.65 o
   0   4  15       49.32       61.68      3.73 o
  -9   5  15      181.11      167.12      5.52 o
  -8   5  15      133.29      128.86      4.49 o
  -7   5  15       17.55       13.95      2.07 o
  -6   5  15       91.62       79.06      2.29 o
  -5   5  15      191.28      192.16      3.36 o
  -4   5  15      117.62      117.65      4.27 o
  -3   5  15      136.93      127.72      4.72 o
  -2   5  15      119.13      124.57      2.39 o
  -1   5  15       79.86       79.12      3.69 o
  -7   6  15       60.61       86.14      3.35 o
  -6   6  15       69.83       86.75      5.00 o
  -5   6  15      217.69      222.06      4.76 o
  -4   6  15      262.32      313.53     11.04 o
 -12   0  16       51.91       51.96      3.04 o
 -11   0  16      781.32      747.98     13.32 o
 -10   0  16      932.66      939.85     17.05 o
  -9   0  16      163.61      167.43      5.97 o
  -8   0  16     1111.96     1163.39     26.77 o
  -7   0  16     2083.97     2058.95     21.19 o
  -6   0  16     1977.33     1939.58     16.09 o
  -5   0  16      895.68      929.14      9.87 o
  -4   0  16      625.52      645.87     24.80 o
  -3   0  16     1409.98     1340.74     11.68 o
  -2   0  16      756.49      777.25     31.41 o
  -1   0  16      222.20      219.79      5.38 o
   0   0  16      349.58      355.17      7.11 o
   1   0  16      336.28      323.13     19.40 o
 -12   1  16        1.61        5.28      2.05 o
 -11   1  16       13.71        8.25      2.14 o
 -10   1  16       52.52       67.72      1.92 o
  -9   1  16        9.51       16.91      1.82 o
  -8   1  16        2.29        9.10      1.51 o
  -7   1  16       78.42       99.68      1.87 o
  -6   1  16        8.53        8.72      1.70 o
  -5   1  16       12.16       11.32      1.60 o
  -4   1  16        0.85        0.78      1.75 o
  -3   1  16      102.48       86.71      2.22 o
  -2   1  16       13.54       11.25      2.16 o
  -1   1  16       10.31        8.99      2.12 o
   0   1  16       43.23       39.01      2.36 o
   1   1  16        1.48        0.89      2.29 o
 -12   2  16      120.48      132.91      2.48 o
 -11   2  16      262.86      266.35      2.62 o
 -10   2  16      665.92      614.78      8.59 o
  -9   2  16      215.11      239.06      4.29 o
  -8   2  16      265.02      284.91      4.24 o
  -7   2  16      455.45      446.58      4.48 o
  -6   2  16      305.57      325.03      3.80 o
  -5   2  16      839.79      838.75      7.16 o
  -4   2  16      562.73      581.68      4.14 o
  -3   2  16      388.37      428.43      9.75 o
  -2   2  16      227.27      247.06      3.34 o
  -1   2  16      193.40      213.14      2.77 o
   0   2  16      463.52      450.97      7.38 o
 -11   3  16        0.16        2.03      1.93 o
 -10   3  16       27.75       36.22      2.08 o
  -9   3  16       22.99       21.60      1.95 o
  -8   3  16        0.21        3.14      2.15 o
  -7   3  16      121.09      130.54      2.14 o
  -6   3  16        0.19        1.67      1.71 o
  -5   3  16       28.09       31.73      1.69 o
  -4   3  16       13.34       16.78      1.75 o
  -3   3  16       10.06       11.09      2.04 o
  -2   3  16      101.17       99.90      2.37 o
  -1   3  16       18.46       15.92      1.99 o
   0   3  16       12.43        8.63      2.63 o
 -10   4  16       43.09       43.25      1.83 o
  -9   4  16       22.73       22.82      2.02 o
  -8   4  16      122.04      125.96      2.25 o
  -7   4  16        0.00        3.05      1.73 o
  -6   4  16        0.52        2.07      2.00 o
  -5   4  16        1.24        6.47      1.62 o
  -4   4  16       34.37       25.44      1.87 o
  -3   4  16       11.41       19.37      1.81 o
  -2   4  16       16.71       26.33      1.80 o
  -1   4  16        3.67        0.73      2.49 o
  -8   5  16       12.59       10.66      2.14 o
  -7   5  16       63.49       52.30      2.73 o
  -6   5  16        0.39        3.56      1.92 o
  -5   5  16       12.52       11.34      1.83 o
  -4   5  16       81.23       74.28      2.95 o
  -3   5  16       59.44       50.77      2.04 o
 -11   1  17       31.29       34.86      1.85 o
 -10   1  17        6.95       11.27      1.84 o
  -9   1  17        0.27        3.63      1.90 o
  -8   1  17        3.99        2.72      1.66 o
  -7   1  17       48.16       52.77      1.71 o
  -6   1  17      187.81      186.61      3.16 o
  -5   1  17       34.44       42.65      1.75 o
  -4   1  17        0.12        2.25      1.66 o
  -3   1  17        6.82        9.61      2.14 o
  -2   1  17        2.00        6.59      2.75 o
  -1   1  17       16.65       14.79      2.76 o
 -11   2  17      194.58      178.07      5.63 o
 -10   2  17      136.36      129.20      2.21 o
  -9   2  17      135.43      125.61      2.58 o
  -8   2  17      180.47      161.69      6.14 o
  -7   2  17      140.88      126.28      1.88 o
  -6   2  17      303.51      273.06      4.68 o
  -5   2  17      253.11      241.18      2.24 o
  -4   2  17      217.96      204.56      2.29 o
  -3   2  17      336.58      310.49      9.45 o
  -2   2  17      127.35      106.45      2.45 o
  -1   2  17      228.78      208.03      7.96 o
 -10   3  17      181.38      202.21      4.42 o
  -9   3  17      130.05      156.71      2.16 o
  -8   3  17      192.47      213.27      2.39 o
  -7   3  17       80.70      104.40      2.10 o
  -6   3  17        3.40        9.03      1.62 o
  -5   3  17       17.79       22.29      2.81 o
  -4   3  17      117.26      145.25      2.21 o
  -3   3  17      105.35      120.36      2.08 o
  -2   3  17       25.31       35.96      3.66 o
  -8   4  17      303.48      285.19      5.41 o
  -7   4  17      378.85      377.12      5.28 o
  -6   4  17      238.80      222.13      4.52 o
  -5   4  17      202.25      191.70      3.90 o
  -4   4  17      220.07      215.32      4.22 o
  -3   4  17      254.17      217.48      9.58 o
 -10   0  18       14.49        9.66      2.95 o
  -9   0  18      109.97       88.80      2.67 o
  -8   0  18      366.04      301.56      2.99 o
  -7   0  18      259.20      215.24      5.93 o
  -6   0  18        7.50        1.99      2.50 o
  -5   0  18       31.07       28.24      2.66 o
  -4   0  18      144.18      125.01      4.81 o
  -3   0  18        3.28        2.62      3.07 o
  -2   0  18       88.91       75.76      4.86 o
 -10   1  18      260.84      263.97      4.78 o
  -9   1  18      519.85      526.46      9.50 o
  -8   1  18      365.72      395.79      4.32 o
  -7   1  18      108.64      128.99      2.41 o
  -6   1  18      345.45      351.17      3.73 o
  -5   1  18      283.79      296.82      4.39 o
  -4   1  18      266.85      281.36      3.06 o
  -3   1  18      289.52      313.49      7.73 o
  -2   1  18      139.66      137.98      2.63 o
  -9   2  18       53.72       40.83      1.90 o
  -8   2  18        0.10       19.54      8.88 o
  -7   2  18        2.28        0.15      1.79 o
  -6   2  18       61.21       57.28      1.82 o
  -5   2  18       20.41       19.67      1.79 o
  -4   2  18       67.82       56.18      1.80 o
  -3   2  18       50.38       48.12      2.30 o
  -8   3  18      105.76      109.34      2.86 o
  -7   3  18       23.74       29.11      1.85 o
  -6   3  18      130.50      136.55      2.76 o
  -5   3  18      181.88      191.01      3.10 o
  -4   3  18        2.58        6.97      2.02 o
  -8   1  19      167.28      158.75      4.30 o
  -7   1  19       78.98       74.77      3.14 o
  -6   1  19       31.94       28.05      1.85 o
  -5   1  19       71.95       75.32      2.51 o
 
